# Supplementary material for: catena-Poly[(E)-4,4′-(ethane-1,2-di­yl)dipyridinium [[bis­(thio­cyanato-κN)ferrate(II)]-di-μ-thio­cyanato-κ2 N:S;κ2 S:N]]
Source: Acta Crystallogr Sect E Struct Rep Online. 2011 Oct 8;67(Pt 11):m1503. doi: 10.1107/S1600536811039924 (PMC3246934; doi:10.1107/S1600536811039924)
Supplement: Supplementary file 1 [file e-67-m1503-sup1.cif]

##############################################################################
#                                                                            #
# This CIF contains the data in a paper accepted for publication in          #
# Acta Crystallographica Section E. It conforms to the requirements of       #
# Notes for Authors for Acta Crystallographica Section E, and has been       #
# peer reviewed under the auspices of the IUCr Commission on Journals.       #
#                                                                            #
# Full details of the Crystallographic Information File format               #
# are given in the paper "The Crystallographic Information File (CIF):       #
# a New Standard Archive File for Crystallography" by S. R. Hall, F. H.      #
# Allen and I. D. Brown [Acta Cryst. (1991), A47, 655-685].                  #
#                                                                            #
# The current version of the core CIF dictionary is obtainable from          #
# ftp://ftp.iucr.org/pub/cif_core.dic.                                       #
#                                                                            #
# Software is freely available for graphical display of the structure(s)     #
# in this CIF. For information consult the CIF software page                 #
# http://www.iucr.org/resources/cif/software.                                #
#                                                                            #
# This file may be used for bona fide research purposes within the           #
# scientific community so long as proper attribution is given to the journal # 
# article from which it was obtained.                                        #
#                                                                            #
##############################################################################
data_I
_audit_creation_method     SHELXL-97
_chemical_name_systematic
;
<i>catena</i>-Poly[(<i>E</i>)-4,4'-(ethane-1,2-diyl)dipyridinium
[[bis(thiocyanato-\k<i>N</i>)ferrate(II)]-di-\m-thiocyanato-
\k^2^<i>N</i>:<i>S</i>;\k^2^<i>S</i>:<i>N</i>]]
;
_chemical_name_common     ?
_chemical_formula_moiety     'C12 H14 N2 2+, C4 Fe N4 S4 2-'
_chemical_formula_sum     'C16 H14 Fe N6 S4'
_chemical_formula_iupac     '(C12 H14 N2) [Fe (N C S)4]'
_chemical_formula_weight     474.42
_chemical_melting_point     ?
_symmetry_cell_setting     triclinic
_symmetry_space_group_name_H-M     'P -1'
_symmetry_space_group_name_Hall     '-P 1'
loop_
    _symmetry_equiv_pos_as_xyz
    'x, y, z'
    '-x, -y, -z'
_cell_length_a     5.6818(3)
_cell_length_b     9.0957(6)
_cell_length_c     10.9259(7)
_cell_angle_alpha     105.586(5)
_cell_angle_beta     103.633(5)
_cell_angle_gamma     101.383(5)
_cell_volume     507.65(5)
_cell_formula_units_Z     1
_cell_measurement_reflns_used     7638
_cell_measurement_theta_min     2.03
_cell_measurement_theta_max     26.50
_cell_measurement_temperature     293(2)
_exptl_crystal_description     block
_exptl_crystal_colour     red
_exptl_crystal_size_max     0.19
_exptl_crystal_size_mid     0.15
_exptl_crystal_size_min     0.09
_exptl_crystal_density_diffrn     1.552
_exptl_crystal_density_meas     ?
_exptl_crystal_density_method     'not measured'
_exptl_crystal_F_000     242
_exptl_absorpt_coefficient_mu     1.168
_exptl_absorpt_correction_type     numerical
_exptl_absorpt_process_details     '(X-SHAPE and X-RED32; Stoe & Cie, 2008)'
_exptl_absorpt_correction_T_min     0.8059
_exptl_absorpt_correction_T_max     0.8987
_exptl_special_details     ?
_diffrn_ambient_temperature     293(2)
_diffrn_radiation_type     MoK\a
_diffrn_radiation_wavelength     0.71073
_diffrn_radiation_source     'fine-focus sealed tube'
_diffrn_radiation_monochromator     graphite
_diffrn_measurement_device_type     'Stoe IPDS-2'
_diffrn_measurement_method     \w
_diffrn_detector_area_resol_mean     ?
_diffrn_reflns_number     7638
_diffrn_reflns_av_R_equivalents     0.0297
_diffrn_reflns_av_sigmaI/netI     0.0228
_diffrn_reflns_theta_min     2.03
_diffrn_reflns_theta_max     26.50
_diffrn_reflns_theta_full     26.50
_diffrn_measured_fraction_theta_max     0.999
_diffrn_measured_fraction_theta_full     0.999
_diffrn_reflns_limit_h_min     -7
_diffrn_reflns_limit_h_max     6
_diffrn_reflns_limit_k_min     -11
_diffrn_reflns_limit_k_max     11
_diffrn_reflns_limit_l_min     -13
_diffrn_reflns_limit_l_max     13
_diffrn_standards_number     0
_diffrn_standards_interval_count     ?
_diffrn_standards_interval_time     0
_diffrn_standards_decay_%     0
_refine_special_details
;
 Refinement of F^2^ against ALL reflections.  The weighted R-factor wR and
 goodness of fit S are based on F^2^, conventional R-factors R are based
 on F, with F set to zero for negative F^2^. The threshold expression of
 F^2^ > 2sigma(F^2^) is used only for calculating R-factors(gt) etc. and is
 not relevant to the choice of reflections for refinement.  R-factors based
 on F^2^ are statistically about twice as large as those based on F, and R-
 factors based on ALL data will be even larger.
;
_reflns_number_total     2101
_reflns_number_gt     1838
_reflns_threshold_expression     I>2\s(I)
_refine_ls_structure_factor_coef     Fsqd
_refine_ls_matrix_type     full
_refine_ls_R_factor_all     0.0325
_refine_ls_R_factor_gt     0.0262
_refine_ls_wR_factor_gt     0.0611
_refine_ls_wR_factor_ref     0.0630
_refine_ls_goodness_of_fit_ref     1.029
_refine_ls_restrained_S_all     1.029
_refine_ls_number_reflns     2101
_refine_ls_number_parameters     124
_refine_ls_number_restraints     0
_refine_ls_hydrogen_treatment     constr
_refine_ls_weighting_scheme     calc
_refine_ls_weighting_details
         'calc w=1/[\s^2^(Fo^2^)+(0.0393P)^2^+0.0464P] where P=(Fo^2^+2Fc^2^)/3'
_atom_sites_solution_hydrogens     geom
_atom_sites_solution_primary     direct
_atom_sites_solution_secondary     difmap
_refine_ls_shift/su_max     0.000
_refine_ls_shift/su_mean     0.000
_refine_diff_density_max     0.255
_refine_diff_density_min     -0.402
_refine_ls_extinction_method     none
_refine_ls_extinction_coef     ?
loop_
    _atom_type_symbol
    _atom_type_description
    _atom_type_scat_dispersion_real
    _atom_type_scat_dispersion_imag
    _atom_type_scat_source
    'C' 'C' 0.0033 0.0016
                         'International Tables Vol C Tables 4.2.6.8 and 6.1.1.4'
    'H' 'H' 0.0000 0.0000
                         'International Tables Vol C Tables 4.2.6.8 and 6.1.1.4'
    'Fe' 'Fe' 0.3463 0.8444
                         'International Tables Vol C Tables 4.2.6.8 and 6.1.1.4'
    'N' 'N' 0.0061 0.0033
                         'International Tables Vol C Tables 4.2.6.8 and 6.1.1.4'
    'S' 'S' 0.1246 0.1234
                         'International Tables Vol C Tables 4.2.6.8 and 6.1.1.4'
_computing_data_collection     'X-AREA (Stoe & Cie, 2008)'
_computing_cell_refinement     'X-AREA (Stoe & Cie, 2008)'
_computing_data_reduction     'X-AREA (Stoe & Cie, 2008)'
_computing_structure_solution     'SHELXS97 (Sheldrick, 2008)'
_computing_structure_refinement     'SHELXL97 (Sheldrick, 2008)'
_computing_molecular_graphics
;
XP in <i>SHELXTL</i> (Sheldrick, 2008) and <i>DIAMOND</i> (Brandenburg,
1999)
;
_computing_publication_material     'XCIF in <i>SHELXTL</i> (Sheldrick, 2008)'
loop_
    _atom_site_type_symbol
    _atom_site_label
    _atom_site_fract_x
    _atom_site_fract_y
    _atom_site_fract_z
    _atom_site_U_iso_or_equiv
    _atom_site_adp_type
    _atom_site_calc_flag
    _atom_site_refinement_flags
    _atom_site_occupancy
    _atom_site_symmetry_multiplicity
    _atom_site_disorder_assembly
    _atom_site_disorder_group
    Fe Fe1 0.5000 0.5000 0.5000 0.02833(10) Uani d S 1 2 . .
    N N1 0.4723(3) 0.45516(18) 0.29744(15) 0.0398(3) Uani d . 1 1 . .
    C C1 0.5464(3) 0.40682(18) 0.20845(16) 0.0311(3) Uani d . 1 1 . .
    S S1 0.64953(10) 0.33771(7) 0.08533(5) 0.04980(14) Uani d . 1 1 . .
    N N2 0.2339(3) 0.63622(17) 0.48892(15) 0.0356(3) Uani d . 1 1 . .
    C C2 0.0753(3) 0.69028(18) 0.51257(15) 0.0283(3) Uani d . 1 1 . .
    S S2 -0.14718(8) 0.76903(5) 0.54918(5) 0.03592(12) Uani d . 1 1 . .
    N N10 0.4056(3) 0.77059(17) 0.27628(15) 0.0384(3) Uani d . 1 1 . .
    H H10A 0.4891 0.7200 0.3178 0.046 Uiso calc R 1 1 . .
    C C10 0.5213(3) 0.9178(2) 0.28629(19) 0.0413(4) Uani d . 1 1 . .
    H H10 0.6894 0.9642 0.3374 0.050 Uiso calc R 1 1 . .
    C C11 0.3919(4) 1.0005(2) 0.22104(18) 0.0399(4) Uani d . 1 1 . .
    H H11 0.4724 1.1029 0.2273 0.048 Uiso calc R 1 1 . .
    C C12 0.1399(3) 0.9314(2) 0.14537(16) 0.0333(4) Uani d . 1 1 . .
    C C13 0.0289(3) 0.7782(2) 0.13838(18) 0.0390(4) Uani d . 1 1 . .
    H H13 -0.1393 0.7289 0.0886 0.047 Uiso calc R 1 1 . .
    C C14 0.1652(4) 0.6990(2) 0.20418(19) 0.0410(4) Uani d . 1 1 . .
    H H14 0.0905 0.5958 0.1986 0.049 Uiso calc R 1 1 . .
    C C15 -0.0056(4) 1.0190(2) 0.07142(17) 0.0416(4) Uani d . 1 1 . .
    H H15A 0.0637 1.1324 0.1177 0.050 Uiso calc R 1 1 . .
    H H15B -0.1800 0.9896 0.0701 0.050 Uiso calc R 1 1 . .
loop_
    _atom_site_aniso_label
    _atom_site_aniso_U_11
    _atom_site_aniso_U_22
    _atom_site_aniso_U_33
    _atom_site_aniso_U_12
    _atom_site_aniso_U_13
    _atom_site_aniso_U_23
    Fe1 0.02747(17) 0.03565(18) 0.03103(17) 0.01680(13) 0.01363(13) 0.01564(13)
    N1 0.0459(9) 0.0434(8) 0.0355(8) 0.0179(7) 0.0150(7) 0.0153(6)
    C1 0.0323(8) 0.0272(7) 0.0324(8) 0.0078(6) 0.0059(7) 0.0116(6)
    S1 0.0492(3) 0.0540(3) 0.0424(3) 0.0118(2) 0.0221(2) 0.0048(2)
    N2 0.0292(7) 0.0391(7) 0.0465(8) 0.0149(6) 0.0158(6) 0.0192(6)
    C2 0.0246(7) 0.0288(7) 0.0327(8) 0.0073(6) 0.0078(6) 0.0130(6)
    S2 0.0281(2) 0.0341(2) 0.0472(2) 0.01455(16) 0.01351(18) 0.01003(18)
    N10 0.0410(8) 0.0391(8) 0.0416(8) 0.0172(6) 0.0088(7) 0.0226(6)
    C10 0.0339(9) 0.0418(9) 0.0442(10) 0.0083(7) 0.0028(8) 0.0173(8)
    C11 0.0460(10) 0.0306(8) 0.0422(9) 0.0093(7) 0.0082(8) 0.0161(7)
    C12 0.0414(9) 0.0376(8) 0.0270(7) 0.0192(7) 0.0115(7) 0.0135(7)
    C13 0.0336(9) 0.0424(9) 0.0391(9) 0.0082(7) 0.0061(7) 0.0165(8)
    C14 0.0449(10) 0.0343(9) 0.0450(10) 0.0072(7) 0.0115(8) 0.0198(8)
    C15 0.0517(11) 0.0469(10) 0.0369(9) 0.0292(9) 0.0128(8) 0.0204(8)
_geom_special_details
;
 All esds (except the esd in the dihedral angle between two l.s. planes)
 are estimated using the full covariance matrix.  The cell esds are taken
 into account individually in the estimation of esds in distances, angles
 and torsion angles; correlations between esds in cell parameters are only
 used when they are defined by crystal symmetry.  An approximate (isotropic)
 treatment of cell esds is used for estimating esds involving l.s. planes.
;
loop_
    _geom_bond_atom_site_label_1
    _geom_bond_atom_site_label_2
    _geom_bond_site_symmetry_2
    _geom_bond_distance
    _geom_bond_publ_flag
    Fe1 N1 2_666 2.1011(15) ?
    Fe1 N1 . 2.1011(15) y
    Fe1 N2 2_666 2.1376(14) ?
    Fe1 N2 . 2.1376(14) y
    Fe1 S2 2_566 2.6729(5) ?
    Fe1 S2 1_655 2.6729(5) y
    N1 C1 . 1.163(2) ?
    C1 S1 . 1.6157(18) ?
    N2 C2 . 1.156(2) ?
    C2 S2 . 1.6472(16) ?
    S2 Fe1 1_455 2.6729(5) ?
    N10 C14 . 1.333(2) ?
    N10 C10 . 1.333(2) ?
    N10 H10A . 0.8600 ?
    C10 C11 . 1.369(2) ?
    C10 H10 . 0.9300 ?
    C11 C12 . 1.391(3) ?
    C11 H11 . 0.9300 ?
    C12 C13 . 1.385(2) ?
    C12 C15 . 1.504(2) ?
    C13 C14 . 1.368(3) ?
    C13 H13 . 0.9300 ?
    C14 H14 . 0.9300 ?
    C15 C15 2_575 1.525(4) ?
    C15 H15A . 0.9700 ?
    C15 H15B . 0.9700 ?
loop_
    _geom_angle_atom_site_label_1
    _geom_angle_atom_site_label_2
    _geom_angle_atom_site_label_3
    _geom_angle_site_symmetry_1
    _geom_angle_site_symmetry_3
    _geom_angle
    _geom_angle_publ_flag
    N1 Fe1 N1 2_666 . 180.0000(10)
                                 y
    N1 Fe1 N2 2_666 2_666 91.94(6) ?
    N1 Fe1 N2 . 2_666 88.06(6) ?
    N1 Fe1 N2 2_666 . 88.06(6) y
    N1 Fe1 N2 . . 91.94(6) y
    N2 Fe1 N2 2_666 . 180.0000(10)
                                 ?
    N1 Fe1 S2 2_666 2_566 86.79(4) ?
    N1 Fe1 S2 . 2_566 93.21(4) ?
    N2 Fe1 S2 2_666 2_566 86.73(4) y
    N2 Fe1 S2 . 2_566 93.27(4) ?
    N1 Fe1 S2 2_666 1_655 93.21(4) ?
    N1 Fe1 S2 . 1_655 86.79(4) y
    N2 Fe1 S2 2_666 1_655 93.27(4) ?
    N2 Fe1 S2 . 1_655 86.73(4) ?
    S2 Fe1 S2 2_566 1_655 180.000(13) ?
    C1 N1 Fe1 . . 149.29(13) ?
    N1 C1 S1 . . 179.28(15) ?
    C2 N2 Fe1 . . 158.76(13) ?
    N2 C2 S2 . . 178.92(16) ?
    C2 S2 Fe1 . 1_455 98.29(6) ?
    C14 N10 C10 . . 122.34(15) ?
    C14 N10 H10A . . 118.8 ?
    C10 N10 H10A . . 118.8 ?
    N10 C10 C11 . . 119.77(16) ?
    N10 C10 H10 . . 120.1 ?
    C11 C10 H10 . . 120.1 ?
    C10 C11 C12 . . 120.07(16) ?
    C10 C11 H11 . . 120.0 ?
    C12 C11 H11 . . 120.0 ?
    C13 C12 C11 . . 117.78(15) ?
    C13 C12 C15 . . 121.12(16) ?
    C11 C12 C15 . . 121.09(16) ?
    C14 C13 C12 . . 120.42(16) ?
    C14 C13 H13 . . 119.8 ?
    C12 C13 H13 . . 119.8 ?
    N10 C14 C13 . . 119.63(16) ?
    N10 C14 H14 . . 120.2 ?
    C13 C14 H14 . . 120.2 ?
    C12 C15 C15 . 2_575 111.35(18) ?
    C12 C15 H15A . . 109.4 ?
    C15 C15 H15A 2_575 . 109.4 ?
    C12 C15 H15B . . 109.4 ?
    C15 C15 H15B 2_575 . 109.4 ?
    H15A C15 H15B . . 108.0 ?
loop_
    _geom_hbond_atom_site_label_D
    _geom_hbond_atom_site_label_H
    _geom_hbond_atom_site_label_A
    _geom_hbond_site_symmetry_A
    _geom_hbond_distance_DH
    _geom_hbond_distance_HA
    _geom_hbond_distance_DA
    _geom_hbond_angle_DHA
    N10 H10A N1 . 0.86 2.34 3.029(2) 137.4
    N10 H10A S2 1_655 0.86 2.73 3.4369(15) 141.0
data_global
_journal_date_recd_electronic     2011-09-27
_journal_date_accepted     2011-09-28
_journal_name_full     'Acta Crystallographica, Section E'
_journal_year     2011
_journal_volume     67
_journal_issue     11
_journal_page_first     m1503
_journal_page_last     m1503
_journal_paper_category     QM
_journal_coeditor_code     BT5657
_publ_contact_author
;
      Susanne W\"ohlert
      Institut f\"ur Anorganische Chemie
      Christian-Albrechts-Universit\"at Kiel
      Max-Eyth-Strasse 2
      D-24098 Kiel
      Germany
;
_publ_contact_author_email     'swoehlert@ac.uni-kiel.de'
_publ_contact_author_fax     '(+)431-880-1520'
_publ_contact_author_phone     '(+)431-880-5546'
_publ_section_title
;\
<i>catena</i>-Poly[(<i>E</i>)-4,4'-(ethane-1,2-diyl)dipyridinium
[[bis(thiocyanato-\k<i>N</i>)ferrate(II)]-di-\m-thiocyanato-\k^2^<i>N</i>:\
<i>S</i>;\k^2^<i>S</i>:<i>N</i>]]
;
loop_
    _publ_author_name
    _publ_author_footnote
    _publ_author_address
    'W\"ohlert, Susanne' .
;
Institut f\"ur Anorganische Chemie
Christian-Albrechts-Universit\"at Kiel
Max-Eyth-Strasse 2
24118 Kiel
Germany
;
    'Jess, Inke' .
;
Institut f\"ur Anorganische Chemie
Christian-Albrechts-Universit\"at Kiel
Max-Eyth-Strasse 2
24118 Kiel
Germany
;
    'N\"ather, Christian' .
;
Institut f\"ur Anorganische Chemie
Christian-Albrechts-Universit\"at Kiel
Max-Eyth-Strasse 2
24118 Kiel
Germany
;
