# Supplementary material for: catena-Poly[(E)-4,4′-(ethane-1,2-di­yl)dipyridinium [[bis­(thio­cyanato-κN)ferrate(II)]-di-μ-thio­cyanato-κ2 N:S;κ2 S:N]]
Source: Acta Crystallogr Sect E Struct Rep Online. 2011 Oct 8;67(Pt 11):m1503. doi: 10.1107/S1600536811039924 (PMC3246934; doi:10.1107/S1600536811039924)
Supplement: Supplementary file 2 [file e-67-m1503-Isup2.hkl]

# 
# h,k,l, Fc-squared, Fo-squared, sigma(Fo-squared) and status flag 
# 
data_I
_shelx_title ' Fe(NCS)4*(bpa-H)2   woe474       New: P-1' 
_shelx_refln_list_code          4 
_shelx_F_calc_maximum       80.50 
_exptl_crystal_F_000       242.00 
_reflns_d_resolution_high  0.7964 
 
loop_ 
 _symmetry_equiv_pos_as_xyz 
 'x, y, z' 
 '-x, -y, -z' 
 
_cell_length_a     5.6818 
_cell_length_b     9.0957 
_cell_length_c    10.9259 
_cell_angle_alpha 105.586 
_cell_angle_beta  103.633 
_cell_angle_gamma 101.383 
 
_shelx_F_squared_multiplier     1.000 
 
loop_ 
 _refln_index_h 
 _refln_index_k 
 _refln_index_l 
 _refln_F_squared_calc 
 _refln_F_squared_meas 
 _refln_F_squared_sigma 
 _refln_observed_status 
   1   0   0      912.66      982.24      8.63 o 
   2   0   0     1392.24     1445.12     11.54 o 
   3   0   0      740.03      763.33      7.67 o 
   4   0   0        6.98        9.36      2.25 o 
   5   0   0       34.47       37.47      2.00 o 
   6   0   0      166.03      159.07      2.69 o 
  -6   1   0      186.90      187.23      2.87 o 
  -5   1   0       14.09       14.88      2.05 o 
  -4   1   0      552.88      542.61     12.19 o 
  -3   1   0       80.23       74.81      2.10 o 
  -2   1   0      341.82      362.14      3.67 o 
  -1   1   0      334.85      400.58      4.73 o 
   1   1   0     4714.82     4359.01    230.27 o 
   2   1   0     1327.69     1265.54     11.78 o 
   3   1   0      344.23      387.86      6.23 o 
   4   1   0        4.60        5.38      1.96 o 
   5   1   0      225.14      232.52      3.38 o 
   6   1   0       20.54       17.64      2.09 o 
  -6   2   0       12.91       15.42      2.28 o 
  -5   2   0      158.33      162.90      2.68 o 
  -4   2   0     1011.05      985.88     10.06 o 
  -3   2   0       63.65       68.62      2.45 o 
  -2   2   0      767.85      793.37      5.44 o 
  -1   2   0      157.46      173.10      3.75 o 
   0   2   0       54.93       52.77      2.99 o 
   1   2   0     5831.07     5450.31    131.93 o 
   2   2   0     1339.38     1335.64      5.28 o 
   3   2   0      139.39      128.88      2.07 o 
   4   2   0      453.98      467.93      7.69 o 
   5   2   0       23.31       20.56      2.15 o 
   6   2   0        0.41       -0.27      2.62 o 
  -6   3   0        0.26        1.31      2.28 o 
  -5   3   0      619.86      609.27      5.86 o 
  -4   3   0      105.31      105.46      2.20 o 
  -3   3   0     1376.44     1336.52      9.68 o 
  -2   3   0     2907.95     2799.14     15.96 o 
  -1   3   0        0.91        0.43      2.33 o 
   0   3   0      389.47      422.96      3.32 o 
   1   3   0      822.27      869.76      7.46 o 
   2   3   0       20.62       22.11      2.10 o 
   3   3   0      417.04      428.04      5.43 o 
   4   3   0      266.75      261.48      2.78 o 
   5   3   0        1.44        1.40      2.28 o 
  -6   4   0      155.64      150.77      3.03 o 
  -5   4   0       64.77       67.45      2.24 o 
  -4   4   0        0.33        0.71      2.92 o 
  -3   4   0      806.30      766.08      7.12 o 
  -2   4   0      225.77      210.24      4.24 o 
  -1   4   0      661.88      627.88      3.47 o 
   0   4   0     1135.99     1115.83      9.54 o 
   1   4   0      482.06      492.31      3.93 o 
   2   4   0      610.71      642.15     10.19 o 
   3   4   0      131.85      133.16      3.47 o 
   4   4   0        2.79        6.96      1.99 o 
   5   4   0       79.58       81.06      2.35 o 
  -6   5   0       76.93       77.00      2.57 o 
  -5   5   0       50.40       54.63      2.40 o 
  -4   5   0      165.46      172.29      2.65 o 
  -3   5   0      183.65      187.13      2.67 o 
  -2   5   0      101.87       94.61      2.22 o 
  -1   5   0     1495.01     1377.50      5.77 o 
   0   5   0       27.00       26.80      1.96 o 
   1   5   0       19.73       21.63      1.85 o 
   2   5   0       55.78       54.22      2.29 o 
   3   5   0       25.73       27.31      2.12 o 
   4   5   0       15.87       23.04      2.08 o 
   5   5   0      127.30      123.87      2.61 o 
  -6   6   0        0.20        3.64      2.58 o 
  -5   6   0      197.46      204.47      3.42 o 
  -4   6   0      121.36      115.47      3.71 o 
  -3   6   0      175.76      172.95      2.67 o 
  -2   6   0      414.01      405.81      6.93 o 
  -1   6   0      206.08      208.26      2.32 o 
   0   6   0       64.39       55.84      1.92 o 
   1   6   0      192.08      173.36      2.31 o 
   2   6   0       53.22       58.84      2.29 o 
   3   6   0       48.57       49.44      2.12 o 
   4   6   0       10.07       12.11      2.28 o 
  -6   7   0       87.03       83.63      2.84 o 
  -5   7   0      349.90      355.08      4.68 o 
  -4   7   0       16.88       23.53      2.46 o 
  -3   7   0      123.11      126.60      2.88 o 
  -2   7   0      126.48      122.12      4.20 o 
  -1   7   0        8.82        7.99      1.95 o 
   0   7   0      460.52      462.20      4.09 o 
   1   7   0      175.92      168.08      2.25 o 
   2   7   0       11.45       16.67      2.49 o 
   3   7   0       57.13       55.37      2.10 o 
  -5   8   0        0.74        3.63      2.79 o 
  -4   8   0      210.69      216.43      3.18 o 
  -3   8   0      109.45      116.72      2.61 o 
  -2   8   0       50.31       45.73      2.13 o 
  -1   8   0       37.38       38.80      1.98 o 
   0   8   0       66.38       68.10      2.04 o 
   1   8   0       19.32       20.03      2.92 o 
   2   8   0       90.02       92.53      2.40 o 
   3   8   0        2.82        2.40      2.26 o 
  -5   9   0       17.07       13.04      4.34 o 
  -4   9   0      239.21      231.73      8.96 o 
  -3   9   0      170.94      171.87      4.85 o 
  -2   9   0        7.48        9.49      2.11 o 
  -1   9   0       76.64       77.96      2.28 o 
   0   9   0       66.84       63.97      2.43 o 
   1   9   0        1.76        4.25      1.93 o 
   2   9   0       54.31       56.76      2.89 o 
  -4  10   0        7.58        8.27      2.79 o 
  -3  10   0       48.66       43.01      2.81 o 
  -2  10   0      337.68      343.89     15.97 o 
  -1  10   0        1.81        7.31      2.61 o 
   0  10   0       11.63       10.53      2.62 o 
   1  10   0       20.84       23.76      2.55 o 
  -2  11   0       56.96       57.71      2.90 o 
   1 -11   1       11.49       10.74      2.40 o 
   2 -11   1       80.52       90.39      3.94 o 
   3 -11   1       48.45       53.48      2.67 o 
  -1 -10   1       90.94       88.62      4.38 o 
   0 -10   1        0.08        1.83      2.32 o 
   1 -10   1        0.65        3.75      2.29 o 
   2 -10   1       70.92       70.19      2.45 o 
   3 -10   1        0.92        0.91      2.36 o 
   4 -10   1       23.82       28.31      2.69 o 
  -2  -9   1       23.65       23.22      2.59 o 
  -1  -9   1       20.08       21.87      2.19 o 
   0  -9   1       53.44       53.57      2.18 o 
   1  -9   1      135.64      137.79      3.86 o 
   2  -9   1       44.88       39.25      2.22 o 
   3  -9   1       48.77       50.06      2.49 o 
   4  -9   1      159.14      165.12      3.05 o 
   5  -9   1       12.20       16.44      3.18 o 
  -3  -8   1       28.61       33.40      2.29 o 
  -2  -8   1        0.83        4.10      2.01 o 
  -1  -8   1        2.95        5.95      1.95 o 
   0  -8   1      149.81      156.61      2.69 o 
   1  -8   1      159.88      156.83      2.19 o 
   2  -8   1      203.45      216.41      2.50 o 
   3  -8   1      354.07      335.34      6.02 o 
   4  -8   1        2.74        2.53      2.06 o 
   5  -8   1        0.90        3.78      2.82 o 
  -4  -7   1       25.32       29.83      2.48 o 
  -3  -7   1      111.50      112.69      2.89 o 
  -2  -7   1       57.24       57.89      2.15 o 
  -1  -7   1       73.42       68.35      2.07 o 
   0  -7   1      320.04      309.92      3.81 o 
   1  -7   1       92.00       98.86      2.27 o 
   2  -7   1      901.45      877.33     13.71 o 
   3  -7   1       74.65       64.33      2.04 o 
   4  -7   1       44.64       40.44      2.01 o 
   5  -7   1       33.08       29.24      3.00 o 
   6  -7   1        4.55        6.25      2.31 o 
  -4  -6   1      174.36      181.26      3.72 o 
  -3  -6   1       89.68       89.13      2.51 o 
  -2  -6   1      101.66      108.32      2.09 o 
  -1  -6   1      125.50      131.22      3.27 o 
   0  -6   1        0.51        2.68      1.85 o 
   1  -6   1      259.82      260.26      2.66 o 
   2  -6   1      801.94      781.70      6.72 o 
   3  -6   1        6.45        7.33      1.92 o 
   4  -6   1      395.22      384.46      5.15 o 
   5  -6   1       96.62       92.45      2.39 o 
   6  -6   1       57.08       61.06      2.69 o 
  -5  -5   1       25.50       24.05      2.35 o 
  -4  -5   1       89.89       79.68      2.10 o 
  -3  -5   1       21.47       17.58      2.31 o 
  -2  -5   1     1080.88     1086.61     19.22 o 
  -1  -5   1        4.86       10.93      1.90 o 
   0  -5   1        1.33        2.94      1.93 o 
   1  -5   1      492.02      496.91      5.05 o 
   2  -5   1      208.53      225.87      5.02 o 
   3  -5   1      333.86      333.24      3.98 o 
   4  -5   1      950.66      932.07     25.02 o 
   5  -5   1       72.11       69.55      2.65 o 
   6  -5   1       30.65       31.20      2.48 o 
  -5  -4   1       25.45       26.74      2.24 o 
  -4  -4   1        0.86        2.76      1.94 o 
  -3  -4   1     1363.06     1296.43     13.06 o 
  -2  -4   1     1232.57     1221.06      9.14 o 
  -1  -4   1     1383.66     1428.37      4.48 o 
   0  -4   1     1755.74     1720.79      5.04 o 
   1  -4   1       96.53      101.22      2.16 o 
   2  -4   1      155.78      163.65      2.41 o 
   3  -4   1     1208.39     1207.77      6.14 o 
   4  -4   1       51.18       52.34      2.19 o 
   5  -4   1      528.39      510.14      3.57 o 
   6  -4   1      267.71      268.60      2.87 o 
  -6  -3   1       83.23       81.79      4.56 o 
  -5  -3   1       15.94       16.88      2.23 o 
  -4  -3   1        7.71       10.39      2.05 o 
  -3  -3   1       12.90       16.03      2.08 o 
  -2  -3   1      273.14      287.99      4.57 o 
  -1  -3   1     3181.37     2959.15     23.08 o 
   0  -3   1     3216.75     3005.50     26.94 o 
   1  -3   1      723.73      751.86      4.13 o 
   2  -3   1     1589.13     1627.96     27.49 o 
   3  -3   1        2.06        2.02      1.72 o 
   4  -3   1        7.56        8.55      2.29 o 
   5  -3   1       87.03       82.79      3.67 o 
   6  -3   1       91.71       92.99      2.45 o 
  -6  -2   1       21.39       23.43      2.61 o 
  -5  -2   1      136.92      139.90      2.27 o 
  -4  -2   1      256.98      261.01      2.55 o 
  -3  -2   1       75.23       70.87      2.70 o 
  -2  -2   1      201.21      197.08      3.74 o 
  -1  -2   1     4793.92     4665.16     44.75 o 
   0  -2   1      749.31      793.11      8.96 o 
   1  -2   1     6480.24     5257.88    385.59 o 
   2  -2   1     2300.01     2262.34     27.68 o 
   3  -2   1       26.26       30.90      1.99 o 
   4  -2   1      398.85      416.03      9.73 o 
   5  -2   1       31.63       30.25      2.11 o 
   6  -2   1       22.52       21.21      2.30 o 
  -6  -1   1        5.52        6.61      2.16 o 
  -5  -1   1      760.05      746.98     14.59 o 
  -4  -1   1      125.78      125.68      3.65 o 
  -3  -1   1        1.14        6.22      2.27 o 
  -2  -1   1      171.92      178.56      2.70 o 
  -1  -1   1      905.29      917.05     12.33 o 
   0  -1   1      860.02      967.06     26.67 o 
   1  -1   1     2387.99     2176.59     85.18 o 
   2  -1   1      521.01      532.62      3.37 o 
   3  -1   1     1002.81     1012.10     13.87 o 
   4  -1   1      299.50      312.27      4.93 o 
   5  -1   1       88.85       90.06      2.03 o 
   6  -1   1       55.12       56.26      2.41 o 
  -6   0   1        9.49       14.59      2.32 o 
  -5   0   1       95.06      103.20      2.23 o 
  -4   0   1      364.86      369.60      3.34 o 
  -3   0   1     3201.45     3131.72     57.37 o 
  -2   0   1       83.89      101.86      2.94 o 
  -1   0   1     1076.38     1083.16      8.82 o 
   0   0   1      633.85      707.00     11.20 o 
   1   0   1       79.43      103.18      3.13 o 
   2   0   1      594.41      587.72      4.71 o 
   3   0   1     1062.65      975.29      3.76 o 
   4   0   1        4.44        7.23      1.84 o 
   5   0   1      175.59      178.52      4.84 o 
   6   0   1        9.15        7.20      2.35 o 
  -6   1   1       46.66       49.84      2.39 o 
  -5   1   1       98.04       96.26      2.48 o 
  -4   1   1      844.49      819.49      6.76 o 
  -3   1   1      681.20      673.30      5.34 o 
  -2   1   1      457.29      430.94      5.39 o 
  -1   1   1       45.97       43.86      4.18 o 
   0   1   1     2074.52     2092.19     16.32 o 
   1   1   1      297.47      322.64      6.60 o 
   2   1   1     1197.66     1208.96     16.20 o 
   3   1   1      194.21      195.60      3.95 o 
   4   1   1      203.32      205.95      2.31 o 
   5   1   1      148.27      159.52      2.43 o 
   6   1   1       10.04       12.78      2.61 o 
  -7   2   1       93.55       88.66      4.20 o 
  -6   2   1        0.21        0.66      2.20 o 
  -5   2   1        0.41        1.79      1.98 o 
  -4   2   1      144.56      153.83      2.43 o 
  -3   2   1        5.17        5.35      1.96 o 
  -2   2   1     2039.94     2021.34     23.91 o 
  -1   2   1      193.42      195.75      3.90 o 
   0   2   1     1099.74     1207.74      6.26 o 
   1   2   1      681.86      699.94      9.20 o 
   2   2   1      470.39      515.86      5.42 o 
   3   2   1        5.83        5.75      1.89 o 
   4   2   1      385.00      370.58      2.97 o 
   5   2   1       54.97       53.57      2.17 o 
  -7   3   1        8.22       11.30      2.57 o 
  -6   3   1      272.68      271.65      5.34 o 
  -5   3   1      383.55      384.26      6.04 o 
  -4   3   1      195.78      187.40      2.96 o 
  -3   3   1      512.31      524.52      8.05 o 
  -2   3   1      996.85     1015.12      5.39 o 
  -1   3   1       36.77       35.73      2.55 o 
   0   3   1      659.97      626.20      9.88 o 
   1   3   1      379.39      374.68      4.21 o 
   2   3   1      228.60      229.15      2.37 o 
   3   3   1       34.51       34.10      2.04 o 
   4   3   1        6.53        9.48      1.95 o 
   5   3   1        3.57        6.34      2.18 o 
  -6   4   1      205.05      211.69      4.45 o 
  -5   4   1      145.78      145.32      4.09 o 
  -4   4   1        1.35        2.28      2.17 o 
  -3   4   1      262.16      269.84      2.90 o 
  -2   4   1        0.71        4.18      2.42 o 
  -1   4   1      872.89      878.16      4.01 o 
   0   4   1      272.59      241.00      3.50 o 
   1   4   1        3.37        3.46      2.28 o 
   2   4   1       91.83       91.36      2.72 o 
   3   4   1       96.58      101.34      2.04 o 
   4   4   1      103.27      105.67      2.23 o 
   5   4   1        2.00        2.88      2.34 o 
  -6   5   1      103.43      100.62      2.74 o 
  -5   5   1       62.79       60.62      3.01 o 
  -4   5   1      721.79      722.92      8.43 o 
  -3   5   1       90.15       91.57      2.69 o 
  -2   5   1       31.87       35.39      2.16 o 
  -1   5   1      372.23      370.81      3.71 o 
   0   5   1      181.04      214.38      3.20 o 
   1   5   1       73.80       73.63      2.23 o 
   2   5   1     1307.04     1296.38     21.54 o 
   3   5   1        1.95        5.18      1.99 o 
   4   5   1        1.54        4.01      2.13 o 
  -6   6   1        3.17        7.54      2.66 o 
  -5   6   1      504.23      500.96      8.13 o 
  -4   6   1      454.92      441.85     18.99 o 
  -3   6   1       10.72       18.56      2.69 o 
  -2   6   1      405.15      402.86      7.12 o 
  -1   6   1       50.10       48.37      2.06 o 
   0   6   1       26.87       28.53      2.35 o 
   1   6   1      143.07      150.44      2.21 o 
   2   6   1        4.19        5.47      1.90 o 
   3   6   1      129.59      122.54      2.40 o 
   4   6   1        9.75       10.83      2.20 o 
  -6   7   1       28.42       33.74      4.72 o 
  -5   7   1       49.96       44.95      2.76 o 
  -4   7   1       27.59       22.06      5.47 o 
  -3   7   1      538.28      512.56     21.93 o 
  -2   7   1       73.82       84.20      2.28 o 
  -1   7   1        2.59        4.65      2.37 o 
   0   7   1       80.01       83.11      2.82 o 
   1   7   1        0.28        1.98      2.05 o 
   2   7   1        9.50       10.02      2.10 o 
   3   7   1      188.76      185.82      4.46 o 
  -5   8   1       32.23       36.72      3.89 o 
  -4   8   1       37.38       30.30      2.71 o 
  -3   8   1      413.30      415.82     12.02 o 
  -2   8   1       60.64       61.91      2.43 o 
  -1   8   1      285.65      285.04      6.46 o 
   0   8   1      111.34      114.80      2.50 o 
   1   8   1        3.38        5.69      2.08 o 
   2   8   1        5.57        5.91      2.07 o 
  -5   9   1        9.35       12.89      3.08 o 
  -4   9   1       29.59       26.02      3.15 o 
  -3   9   1       65.80       71.79      2.65 o 
  -2   9   1       12.06       13.00      2.15 o 
  -1   9   1      140.55      140.04      2.55 o 
   0   9   1        0.63        1.26      2.32 o 
   1   9   1       65.60       61.18      2.11 o 
  -4  10   1        4.98        7.65      6.28 o 
  -3  10   1        3.72        3.95      2.91 o 
  -2  10   1       61.92       61.80      2.57 o 
  -1  10   1        0.19        1.66      2.36 o 
   0  10   1       30.09       33.79      2.37 o 
   0 -11   2       54.49       53.78      2.47 o 
   1 -11   2        3.55        6.44      2.25 o 
   2 -11   2       48.61       44.52      2.38 o 
   3 -11   2        9.36        9.76      2.70 o 
  -1 -10   2       25.96       31.23      2.27 o 
   0 -10   2        0.47        2.56      2.08 o 
   1 -10   2       27.90       29.38      2.00 o 
   2 -10   2      143.98      147.17      6.04 o 
   3 -10   2        1.44        2.82      2.44 o 
   4 -10   2        3.30        4.25      2.32 o 
  -2  -9   2       85.53       91.15      2.96 o 
  -1  -9   2       44.33       35.26      2.07 o 
   0  -9   2        0.37        2.19      2.06 o 
   1  -9   2      469.50      474.77     12.47 o 
   2  -9   2       40.01       44.03      2.13 o 
   3  -9   2      158.76      157.71      3.78 o 
   4  -9   2      107.90       98.40      2.98 o 
   5  -9   2       14.57       17.17      2.50 o 
  -3  -8   2      153.88      151.27      2.48 o 
  -2  -8   2       30.30       32.62      2.20 o 
  -1  -8   2        0.17       -0.42      1.93 o 
   0  -8   2      208.04      204.54      2.26 o 
   1  -8   2       35.85       33.92      1.94 o 
   2  -8   2      104.98      114.66      2.47 o 
   3  -8   2      603.01      603.65     13.25 o 
   4  -8   2       97.04       92.50      2.19 o 
   5  -8   2       13.23        8.17      2.69 o 
  -4  -7   2       15.62       14.11      2.32 o 
  -3  -7   2      320.20      304.49      4.17 o 
  -2  -7   2       21.46       20.21      2.05 o 
  -1  -7   2      596.62      607.25      7.96 o 
   0  -7   2      207.16      206.81      2.25 o 
   1  -7   2        0.17        0.42      1.85 o 
   2  -7   2       10.68       11.64      1.88 o 
   3  -7   2      126.84      135.80      3.02 o 
   4  -7   2       31.50       35.32      2.34 o 
   5  -7   2      237.19      230.31      4.82 o 
   6  -7   2        5.91        6.44      2.44 o 
  -4  -6   2       42.09       37.40      2.55 o 
  -3  -6   2       51.35       46.31      2.16 o 
  -2  -6   2      354.66      348.81      5.30 o 
  -1  -6   2      954.40      940.07      5.39 o 
   0  -6   2      429.87      450.64      3.01 o 
   1  -6   2      641.12      631.58      3.72 o 
   2  -6   2      324.35      327.31      2.98 o 
   3  -6   2      101.98       96.05      2.63 o 
   4  -6   2      618.38      612.62      6.24 o 
   5  -6   2      105.28      113.27      4.89 o 
   6  -6   2        0.48        0.13      2.57 o 
  -5  -5   2       79.57       79.60      2.44 o 
  -4  -5   2       63.01       56.61      2.58 o 
  -3  -5   2       27.26       31.69      1.90 o 
  -2  -5   2      607.22      579.21      6.70 o 
  -1  -5   2        3.21        6.93      1.72 o 
   0  -5   2     1268.25     1245.48      4.18 o 
   1  -5   2     2476.29     2370.36     21.53 o 
   2  -5   2        0.31        0.25      1.90 o 
   3  -5   2       69.29       71.45      2.00 o 
   4  -5   2       56.86       60.47      2.19 o 
   5  -5   2        0.23        0.57      2.06 o 
   6  -5   2       72.85       73.38      3.20 o 
  -5  -4   2       42.12       46.47      2.23 o 
  -4  -4   2      115.33      111.70      3.91 o 
  -3  -4   2       39.60       36.29      1.99 o 
  -2  -4   2       20.49       29.51      1.85 o 
  -1  -4   2       33.45       40.02      2.00 o 
   0  -4   2      888.85      813.78      4.06 o 
   1  -4   2      369.64      357.71      3.93 o 
   2  -4   2     1981.51     1932.79     33.88 o 
   3  -4   2      603.06      604.80      4.43 o 
   4  -4   2        1.09        1.17      1.75 o 
   5  -4   2      233.56      237.14      3.03 o 
   6  -4   2      141.52      139.83      4.09 o 
  -6  -3   2       64.47       66.95      2.96 o 
  -5  -3   2        3.63        4.06      2.08 o 
  -4  -3   2      355.49      340.62      3.18 o 
  -3  -3   2      436.70      452.59      3.94 o 
  -2  -3   2       99.48      105.70      2.59 o 
  -1  -3   2     1755.43     1750.61     14.58 o 
   0  -3   2      284.34      334.55      4.52 o 
   1  -3   2      134.35      137.34      2.59 o 
   2  -3   2      934.06      842.73     11.63 o 
   3  -3   2      309.32      313.26      2.52 o 
   4  -3   2      148.13      140.24      2.24 o 
   5  -3   2      167.28      169.16      2.40 o 
   6  -3   2        2.68        4.26      2.17 o 
  -6  -2   2       30.69       30.07      2.47 o 
  -5  -2   2       98.49       97.68      3.37 o 
  -4  -2   2      332.08      326.44      3.19 o 
  -3  -2   2       15.60       15.50      1.90 o 
  -2  -2   2      495.16      468.24      4.02 o 
  -1  -2   2      122.93      130.70      2.73 o 
   0  -2   2     1235.00     1311.09     11.63 o 
   1  -2   2      168.40      158.44      3.29 o 
   2  -2   2      677.25      648.01     10.73 o 
   3  -2   2      166.27      157.41      2.19 o 
   4  -2   2     1100.15     1104.36     12.05 o 
   5  -2   2       23.06       22.38      2.15 o 
   6  -2   2       28.62       32.81      2.24 o 
  -6  -1   2        0.19       -0.09      2.35 o 
  -5  -1   2      197.63      203.09      3.30 o 
  -4  -1   2       31.02       33.74      3.49 o 
  -3  -1   2      617.32      584.92      5.07 o 
  -2  -1   2     1464.22     1442.79     20.33 o 
  -1  -1   2        3.01        4.64      3.79 o 
   0  -1   2     1611.52     1589.61     10.91 o 
   1  -1   2      243.24      280.06      3.24 o 
   2  -1   2      244.35      249.32      2.57 o 
   3  -1   2      645.22      651.26      4.33 o 
   4  -1   2      282.33      275.59      7.27 o 
   5  -1   2        0.25        1.88      1.96 o 
   6  -1   2       78.71       85.81      3.08 o 
  -6   0   2      107.30      106.67      3.46 o 
  -5   0   2        0.37        4.00      1.97 o 
  -4   0   2       28.67       31.78      2.06 o 
  -3   0   2      178.70      171.47      2.62 o 
  -2   0   2       87.08       89.07      2.74 o 
  -1   0   2      184.42      190.80      4.63 o 
   0   0   2      562.02      621.37      5.19 o 
   1   0   2     2182.97     2129.96     24.07 o 
   2   0   2      483.39      541.36      3.23 o 
   3   0   2       19.31       14.79      2.03 o 
   4   0   2        0.37        1.39      2.02 o 
   5   0   2      203.83      199.15      3.97 o 
   6   0   2       22.40       28.57      2.48 o 
  -7   1   2      253.44      241.96      5.81 o 
  -6   1   2       78.11       81.31      2.54 o 
  -5   1   2       10.58       12.91      2.08 o 
  -4   1   2      528.47      532.19     10.49 o 
  -3   1   2       43.19       46.83      2.44 o 
  -2   1   2        0.96        1.27      2.35 o 
   0   1   2      716.70      748.55      4.93 o 
   1   1   2     1225.04     1191.35     14.10 o 
   2   1   2       96.16       85.57      2.34 o 
   3   1   2      334.69      347.97      4.33 o 
   4   1   2       17.69       15.98      1.92 o 
   5   1   2      155.18      148.54      2.31 o 
   6   1   2       12.74       19.46      3.88 o 
  -7   2   2      106.81      112.28      3.43 o 
  -6   2   2       44.35       47.29      2.45 o 
  -5   2   2      329.59      330.16      7.34 o 
  -4   2   2      171.44      169.16      2.65 o 
  -3   2   2      143.81      161.77      3.05 o 
  -2   2   2       85.70       86.60      2.95 o 
  -1   2   2      350.98      411.74      5.27 o 
   0   2   2       74.45       75.63      2.63 o 
   1   2   2     2245.33     2118.70     11.66 o 
   2   2   2       45.51       46.74      2.03 o 
   3   2   2        4.61        5.37      1.69 o 
   4   2   2       33.79       34.25      2.02 o 
   5   2   2       61.83       54.85      2.08 o 
  -7   3   2       15.87       18.16      2.68 o 
  -6   3   2      243.23      249.12      5.73 o 
  -5   3   2      294.51      286.11      6.75 o 
  -4   3   2       14.81       15.14      2.13 o 
  -3   3   2      565.20      538.87      8.77 o 
  -2   3   2       44.14       39.93      3.00 o 
  -1   3   2      439.64      451.45      3.60 o 
   0   3   2      337.99      342.62      3.72 o 
   1   3   2      616.18      618.26      3.27 o 
   2   3   2      260.25      249.21      2.34 o 
   3   3   2      374.12      371.19      6.08 o 
   4   3   2        6.15        6.56      2.08 o 
   5   3   2        3.71        6.54      2.35 o 
  -7   4   2        7.46        8.07      2.86 o 
  -6   4   2      206.80      207.16      4.95 o 
  -5   4   2       97.69       91.92      3.06 o 
  -4   4   2      197.85      198.63      5.08 o 
  -3   4   2     2170.23     2085.97     38.69 o 
  -2   4   2       14.77       16.95      2.44 o 
  -1   4   2       15.00       10.15      1.97 o 
   0   4   2        2.36        2.96      1.75 o 
   1   4   2      185.34      171.74      2.33 o 
   2   4   2      342.42      352.96      2.60 o 
   3   4   2      203.32      204.11      3.66 o 
   4   4   2        2.89        2.70      2.08 o 
  -6   5   2      122.04      121.60      2.96 o 
  -5   5   2        0.22        0.39      2.41 o 
  -4   5   2      203.57      189.02      7.91 o 
  -3   5   2        0.47        2.37      2.69 o 
  -2   5   2      808.52      780.63      7.72 o 
  -1   5   2     1314.09     1309.01     16.28 o 
   0   5   2       76.77       80.91      2.10 o 
   1   5   2       36.83       40.18      2.48 o 
   2   5   2      109.77      113.73      1.99 o 
   3   5   2        6.64        7.23      2.03 o 
   4   5   2       90.25       88.90      2.57 o 
  -6   6   2        9.03       13.21      4.57 o 
  -5   6   2      102.84      106.30      3.53 o 
  -4   6   2        5.33        5.81      2.40 o 
  -3   6   2       20.26       23.17      3.31 o 
  -2   6   2      752.36      726.95     10.58 o 
  -1   6   2      135.61      131.39      2.21 o 
   0   6   2      228.31      225.46      2.37 o 
   1   6   2       69.42       70.09      2.12 o 
   2   6   2        2.90        3.73      1.95 o 
   3   6   2       52.23       50.41      2.18 o 
  -6   7   2       95.00       96.53      7.93 o 
  -5   7   2        1.47        3.23      2.50 o 
  -4   7   2       13.99        8.69      2.88 o 
  -3   7   2        3.27        5.35      2.88 o 
  -2   7   2        2.95        2.82      2.29 o 
  -1   7   2       15.67       18.86      2.04 o 
   0   7   2      439.37      433.11      4.89 o 
   1   7   2       16.79       18.85      2.03 o 
   2   7   2       11.11       12.27      2.12 o 
   3   7   2       47.51       45.36      2.27 o 
  -5   8   2        3.46        6.67      3.10 o 
  -4   8   2      103.99      111.08      3.22 o 
  -3   8   2      132.52      137.26     11.67 o 
  -2   8   2      207.67      209.58      2.88 o 
  -1   8   2      174.73      172.88      2.36 o 
   0   8   2       46.75       49.99      2.04 o 
   1   8   2       20.19       20.87      2.17 o 
   2   8   2       57.22       54.62      2.51 o 
  -5   9   2       35.93       28.98      3.52 o 
  -4   9   2       46.96       52.47      8.31 o 
  -3   9   2        0.47       -0.29      3.70 o 
  -2   9   2       23.92       24.73      2.50 o 
  -1   9   2        1.61        4.78      2.39 o 
   0   9   2        0.25        0.35      2.24 o 
   1   9   2       87.02       87.85      2.51 o 
  -3  10   2       15.26       20.46      3.51 o 
  -2  10   2       60.70       69.34      2.55 o 
  -1  10   2       44.33       41.44      2.41 o 
   0 -11   3       39.82       38.47      2.53 o 
   1 -11   3       21.06       20.72      2.29 o 
   2 -11   3      166.34      172.37      3.47 o 
   3 -11   3       36.23       39.80      2.71 o 
  -1 -10   3       90.11       95.62      2.37 o 
   0 -10   3        0.25        3.86      2.08 o 
   1 -10   3       41.97       44.62      2.37 o 
   2 -10   3       77.36       80.21      2.35 o 
   3 -10   3       11.73       13.98      2.44 o 
   4 -10   3       53.24       46.20      2.51 o 
  -3  -9   3        0.95        1.24      2.46 o 
  -2  -9   3      275.14      255.32      2.69 o 
  -1  -9   3       42.50       41.99      2.18 o 
   0  -9   3       53.74       53.38      2.01 o 
   1  -9   3      117.38      113.91      2.27 o 
   2  -9   3       75.99       80.75      2.06 o 
   3  -9   3       77.48       85.38      2.41 o 
   4  -9   3       66.66       75.25      2.53 o 
   5  -9   3        2.25        2.57      2.46 o 
  -3  -8   3       17.15       15.03      2.47 o 
  -2  -8   3        0.23        1.40      2.01 o 
  -1  -8   3      264.11      255.58      4.29 o 
   0  -8   3      418.39      413.74      2.55 o 
   1  -8   3      337.36      327.81      4.82 o 
   2  -8   3       51.49       49.20      2.44 o 
   3  -8   3      306.96      289.67      2.57 o 
   4  -8   3       11.06       12.43      2.13 o 
   5  -8   3       22.68       26.27      2.43 o 
  -4  -7   3       55.16       57.54      2.52 o 
  -3  -7   3       16.00       17.90      1.98 o 
  -2  -7   3      134.17      132.85      2.29 o 
  -1  -7   3      134.76      138.53      2.13 o 
   0  -7   3      261.68      244.20      2.78 o 
   1  -7   3       56.32       54.18      2.08 o 
   2  -7   3      637.78      623.28     10.33 o 
   3  -7   3       14.06       13.48      1.85 o 
   4  -7   3       32.23       31.09      2.31 o 
   5  -7   3      116.54      120.06      3.22 o 
  -5  -6   3       26.46       27.24      2.47 o 
  -4  -6   3      103.50      107.67      3.20 o 
  -3  -6   3        0.16        1.96      1.97 o 
  -2  -6   3        7.64        7.42      1.83 o 
  -1  -6   3        4.42        5.60      1.71 o 
   0  -6   3        2.23        3.60      1.77 o 
   1  -6   3     1023.75      996.38     10.26 o 
   2  -6   3      204.28      198.32      2.36 o 
   3  -6   3       20.40       18.73      2.04 o 
   4  -6   3      227.75      231.07      4.18 o 
   5  -6   3       17.16       17.57      2.05 o 
   6  -6   3        2.45        3.45      2.87 o 
  -5  -5   3       85.47       86.08      2.30 o 
  -4  -5   3        4.43        6.56      1.87 o 
  -3  -5   3      300.25      286.66      2.67 o 
  -2  -5   3      369.14      379.64      4.32 o 
  -1  -5   3      343.43      327.33      6.04 o 
   0  -5   3       59.13       64.48      1.99 o 
   1  -5   3      169.13      152.69      4.38 o 
   2  -5   3        3.09        4.20      1.92 o 
   3  -5   3      298.18      294.87      3.69 o 
   4  -5   3       64.91       61.78      1.92 o 
   5  -5   3        0.81        0.51      2.01 o 
   6  -5   3       28.03       24.75      2.17 o 
  -5  -4   3        0.30        3.83      2.53 o 
  -4  -4   3       19.58       23.06      1.92 o 
  -3  -4   3      277.31      264.01      2.47 o 
  -2  -4   3      112.83      103.71      2.47 o 
  -1  -4   3      204.04      234.70      3.48 o 
   0  -4   3        3.43        6.79      1.84 o 
   1  -4   3        1.81        4.82      1.94 o 
   2  -4   3       37.63       34.88      2.18 o 
   3  -4   3      784.25      749.42     10.96 o 
   4  -4   3        7.73        8.82      2.01 o 
   5  -4   3      144.94      152.24      5.99 o 
   6  -4   3       45.34       48.25      2.34 o 
  -6  -3   3       66.40       75.63      3.18 o 
  -5  -3   3       23.10       27.65      2.49 o 
  -4  -3   3      477.90      462.10      3.12 o 
  -3  -3   3       32.45       34.60      2.23 o 
  -2  -3   3      599.86      605.00      7.64 o 
  -1  -3   3     2473.92     2361.45     23.50 o 
   0  -3   3      649.66      709.01     10.30 o 
   1  -3   3      958.90     1052.96      4.98 o 
   2  -3   3      380.22      385.75      5.93 o 
   3  -3   3      279.17      288.60      3.89 o 
   4  -3   3      183.76      181.08      2.61 o 
   5  -3   3      346.64      343.38      7.07 o 
   6  -3   3       14.66       17.98      2.41 o 
  -6  -2   3        0.21        1.35      2.32 o 
  -5  -2   3       96.02       97.79      2.49 o 
  -4  -2   3        0.83        1.10      2.13 o 
  -3  -2   3       99.58      102.43      2.44 o 
  -2  -2   3      300.31      270.66      3.10 o 
  -1  -2   3     2594.05     2400.22     98.41 o 
   0  -2   3        2.80        8.68      2.49 o 
   1  -2   3      537.39      517.47      4.75 o 
   2  -2   3      181.67      196.19      2.74 o 
   3  -2   3       56.06       59.03      2.23 o 
   4  -2   3        4.76        3.61      2.19 o 
   5  -2   3        2.73        3.42      2.01 o 
   6  -2   3       25.55       28.91      3.20 o 
  -6  -1   3       40.81       45.79      2.51 o 
  -5  -1   3      453.97      460.57      5.60 o 
  -4  -1   3       15.60       17.12      2.15 o 
  -3  -1   3      105.88      112.28      2.62 o 
  -2  -1   3       13.90       12.02      2.93 o 
  -1  -1   3      592.09      612.57     10.55 o 
   0  -1   3     5112.20     4188.38     43.11 o 
   1  -1   3      597.49      555.36      4.83 o 
   2  -1   3       49.92       49.04      2.01 o 
   3  -1   3      208.11      207.27      2.45 o 
   4  -1   3        0.61        0.19      1.91 o 
   5  -1   3       23.18       26.30      2.21 o 
   6  -1   3      114.38      107.78      2.51 o 
  -6   0   3      257.73      264.54      5.29 o 
  -5   0   3       88.24       90.27      2.42 o 
  -4   0   3      136.08      121.63      2.63 o 
  -3   0   3      323.23      308.07      5.21 o 
  -2   0   3     1272.26     1360.57     15.61 o 
  -1   0   3     1095.49     1166.15     16.24 o 
   0   0   3     4123.85     3616.35     41.82 o 
   1   0   3        5.53        7.74      2.00 o 
   2   0   3     1296.86     1262.96      8.88 o 
   3   0   3      475.35      485.55      2.82 o 
   4   0   3       25.45       23.44      1.77 o 
   5   0   3       12.77       15.95      2.14 o 
   6   0   3        2.21        7.22      2.86 o 
  -7   1   3       37.22       37.94      2.79 o 
  -6   1   3        0.18        0.31      2.30 o 
  -5   1   3       22.26       24.44      2.21 o 
  -4   1   3     2199.81     2173.73     34.60 o 
  -3   1   3      128.17      114.93      2.53 o 
  -2   1   3      731.92      713.15      4.85 o 
  -1   1   3        2.48        7.49      2.74 o 
   0   1   3      373.95      411.98      4.71 o 
   1   1   3      572.38      618.34      6.92 o 
   2   1   3      277.87      233.88      3.45 o 
   3   1   3       72.95       73.36      2.82 o 
   4   1   3      314.31      304.63      3.22 o 
   5   1   3       73.24       68.49      2.41 o 
  -7   2   3        8.39       11.50      2.86 o 
  -6   2   3       19.64       21.97      2.38 o 
  -5   2   3       51.39       60.24      2.43 o 
  -4   2   3      210.23      201.07      6.57 o 
  -3   2   3      531.44      517.55      6.31 o 
  -2   2   3     2227.14     2065.37     38.68 o 
  -1   2   3      453.59      450.72      7.25 o 
   0   2   3       72.39       84.54      2.26 o 
   1   2   3     1490.65     1498.21     16.22 o 
   2   2   3        6.24        8.78      1.84 o 
   3   2   3      216.52      218.66      2.62 o 
   4   2   3      236.80      243.50      4.33 o 
   5   2   3        9.18       11.87      2.41 o 
  -7   3   3        7.35        7.77      2.77 o 
  -6   3   3       11.24       12.71      2.61 o 
  -5   3   3        2.15        1.44      2.13 o 
  -4   3   3      322.26      318.74      8.21 o 
  -3   3   3      925.12      887.46      8.91 o 
  -2   3   3      622.92      611.53     23.50 o 
  -1   3   3      302.52      264.82      2.89 o 
   0   3   3      417.54      375.97      2.86 o 
   1   3   3       16.75       17.43      1.95 o 
   2   3   3        0.63        1.36      1.74 o 
   3   3   3      164.16      164.67      2.13 o 
   4   3   3       56.65       52.99      2.05 o 
   5   3   3       33.84       34.05      2.43 o 
  -7   4   3       52.95       53.24      3.72 o 
  -6   4   3      338.50      338.26      8.03 o 
  -5   4   3       64.01       65.23      2.68 o 
  -4   4   3        7.57       12.43      2.71 o 
  -3   4   3       55.28       54.52      3.51 o 
  -2   4   3        0.31        1.97      2.37 o 
  -1   4   3     1222.17     1217.76     12.18 o 
   0   4   3      719.23      732.60      4.04 o 
   1   4   3        5.13        7.91      1.98 o 
   2   4   3      617.04      611.38      7.11 o 
   3   4   3        1.31        1.95      2.01 o 
   4   4   3       14.43       13.80      2.24 o 
  -6   5   3        3.77        5.83      3.35 o 
  -5   5   3      173.46      174.74      8.37 o 
  -4   5   3       77.24       81.83      3.19 o 
  -3   5   3       76.22       74.17      2.68 o 
  -2   5   3      118.97      129.85      2.76 o 
  -1   5   3      238.01      227.34      3.22 o 
   0   5   3       50.26       51.35      2.07 o 
   1   5   3      152.62      146.50      2.32 o 
   2   5   3       11.40       13.40      2.09 o 
   3   5   3        5.03        6.12      2.26 o 
   4   5   3        1.92        3.20      2.24 o 
  -6   6   3        0.70        3.24      3.26 o 
  -5   6   3      417.18      420.24      9.73 o 
  -4   6   3       33.92       35.00      2.36 o 
  -3   6   3       44.03       44.77      2.86 o 
  -2   6   3      175.64      173.37      2.59 o 
  -1   6   3        0.78        0.91      2.10 o 
   0   6   3      141.82      151.17      2.36 o 
   1   6   3      564.80      574.02      3.11 o 
   2   6   3       18.98       20.08      2.00 o 
   3   6   3       78.58       78.32      2.55 o 
  -6   7   3      105.43       89.94      4.46 o 
  -5   7   3       90.64       87.07      5.32 o 
  -4   7   3       78.72       76.53      3.03 o 
  -3   7   3      397.92      395.27     17.23 o 
  -2   7   3        7.52        7.87      2.31 o 
  -1   7   3        6.59        7.98      2.03 o 
   0   7   3       67.20       69.55      2.24 o 
   1   7   3        0.61        2.32      2.04 o 
   2   7   3       21.78       25.83      2.10 o 
  -5   8   3       16.06       21.29      2.98 o 
  -4   8   3      414.81      391.02     24.56 o 
  -3   8   3       78.24       77.20      7.86 o 
  -2   8   3        1.22        3.22      2.13 o 
  -1   8   3       86.40       87.44      4.44 o 
   0   8   3        6.67        9.17      2.22 o 
   1   8   3        2.82        6.47      2.18 o 
  -4   9   3       80.57       76.88      3.11 o 
  -3   9   3      151.51      146.30      3.30 o 
  -2   9   3      145.82      155.58      4.40 o 
  -1   9   3      146.79      144.45      2.62 o 
   0   9   3        0.48        3.24      2.38 o 
  -2  10   3      130.04      120.74      3.17 o 
   0 -11   4       10.11       10.48      2.30 o 
   1 -11   4        0.21        1.82      2.22 o 
   2 -11   4      130.52      124.91      3.08 o 
   3 -11   4       12.18       13.51      2.33 o 
  -2 -10   4       29.60       29.73      2.52 o 
  -1 -10   4       47.51       50.30      2.31 o 
   0 -10   4       17.29       21.79      2.26 o 
   1 -10   4       77.71       73.37      2.60 o 
   2 -10   4       97.80       88.58      2.30 o 
   3 -10   4        0.10        1.98      2.03 o 
   4 -10   4       71.97       69.87      2.40 o 
  -3  -9   4        3.01        3.54      2.35 o 
  -2  -9   4        5.31        8.14      2.25 o 
  -1  -9   4       28.95       27.11      2.19 o 
   0  -9   4        9.93       12.03      2.12 o 
   1  -9   4       58.84       60.12      2.18 o 
   2  -9   4        5.88        9.14      2.00 o 
   3  -9   4      136.22      131.01      2.30 o 
   4  -9   4        6.03        7.08      2.88 o 
  -3  -8   4       72.40       76.21      2.55 o 
  -2  -8   4        0.32        1.08      2.08 o 
  -1  -8   4        0.52        2.98      1.88 o 
   0  -8   4      196.14      200.34      2.34 o 
   1  -8   4       10.93       14.50      1.81 o 
   2  -8   4       14.69       19.85      2.04 o 
   3  -8   4      299.58      286.29      3.40 o 
   4  -8   4        2.03        4.56      2.11 o 
   5  -8   4        0.22        1.55      2.42 o 
  -4  -7   4       78.17       77.31      2.60 o 
  -3  -7   4       67.19       67.27      2.11 o 
  -2  -7   4       59.26       55.75      2.05 o 
  -1  -7   4      153.29      146.79      2.27 o 
   0  -7   4      160.82      164.93      3.71 o 
   1  -7   4        3.96        3.97      1.74 o 
   2  -7   4      288.40      295.60      4.50 o 
   3  -7   4       19.65       23.01      1.81 o 
   4  -7   4      207.53      188.23      3.04 o 
   5  -7   4       97.71       99.62      2.77 o 
  -5  -6   4        3.69        5.08      2.91 o 
  -4  -6   4       28.25       26.71      2.31 o 
  -3  -6   4        7.93        8.27      1.87 o 
  -2  -6   4      315.52      314.00      2.95 o 
  -1  -6   4        9.94        7.45      1.90 o 
   0  -6   4        4.41        4.87      1.79 o 
   1  -6   4       20.48       23.91      1.98 o 
   2  -6   4        0.46        1.21      1.94 o 
   3  -6   4       66.51       66.28      2.16 o 
   4  -6   4      436.99      450.95      5.78 o 
   5  -6   4       26.30       27.13      2.30 o 
  -5  -5   4       29.02       32.18      2.61 o 
  -4  -5   4        0.35        1.06      1.97 o 
  -3  -5   4       98.02       91.59      2.26 o 
  -2  -5   4      848.71      836.48      7.11 o 
  -1  -5   4        9.96        9.25      1.68 o 
   0  -5   4      700.72      657.84      8.94 o 
   1  -5   4      158.65      150.91      2.38 o 
   2  -5   4      184.49      195.33      2.67 o 
   3  -5   4      102.88      103.24      2.06 o 
   4  -5   4       16.96       20.62      1.93 o 
   5  -5   4       65.72       65.24      2.32 o 
   6  -5   4       80.88       82.35      2.84 o 
  -6  -4   4      155.60      157.27      3.10 o 
  -5  -4   4       14.98       15.10      2.44 o 
  -4  -4   4       34.80       34.59      2.14 o 
  -3  -4   4      140.96      140.93      2.32 o 
  -2  -4   4        6.89       10.67      1.96 o 
  -1  -4   4      563.89      549.86      5.22 o 
   0  -4   4     1598.92     1489.76     16.43 o 
   1  -4   4       86.82       83.08      2.68 o 
   2  -4   4       94.23       88.04      2.08 o 
   3  -4   4       30.83       27.76      2.07 o 
   4  -4   4      389.82      387.74      2.66 o 
   5  -4   4      109.14      106.79      2.24 o 
   6  -4   4       18.50       21.60      2.52 o 
  -6  -3   4       79.96       78.46      2.94 o 
  -5  -3   4      124.87      124.21      2.60 o 
  -4  -3   4      207.42      208.44      2.62 o 
  -3  -3   4       39.44       36.69      2.06 o 
  -2  -3   4       12.09       11.22      2.08 o 
  -1  -3   4      494.01      482.57      3.20 o 
   0  -3   4       24.52       33.39      2.01 o 
   1  -3   4     2902.63     2790.19     40.23 o 
   2  -3   4     1468.74     1398.15     16.93 o 
   3  -3   4      108.24      114.53      1.95 o 
   4  -3   4      192.63      194.84      2.47 o 
   5  -3   4       30.41       33.02      2.12 o 
   6  -3   4       14.49       16.29      2.51 o 
  -6  -2   4        0.51        0.13      2.58 o 
  -5  -2   4      445.61      446.79      4.12 o 
  -4  -2   4      446.96      436.33      7.90 o 
  -3  -2   4        7.71        7.23      2.24 o 
  -2  -2   4      743.41      704.69     16.65 o 
  -1  -2   4      111.57      125.81      2.64 o 
   0  -2   4       84.87       90.50      2.90 o 
   1  -2   4      675.26      621.16      7.08 o 
   2  -2   4      691.98      684.15      9.63 o 
   3  -2   4       44.16       45.41      1.99 o 
   4  -2   4      346.59      360.13      4.27 o 
   5  -2   4       35.88       39.77      2.59 o 
   6  -2   4       20.18       18.46      2.43 o 
  -6  -1   4        1.27        3.86      2.58 o 
  -5  -1   4      199.01      198.50      3.51 o 
  -4  -1   4       61.63       67.06      2.44 o 
  -3  -1   4     1062.30      992.21     34.92 o 
  -2  -1   4      575.33      564.96      4.77 o 
  -1  -1   4       12.52       17.99      2.50 o 
   0  -1   4     1023.99     1040.64     20.14 o 
   1  -1   4        0.92        2.61      1.78 o 
   2  -1   4      265.99      262.36      2.64 o 
   3  -1   4     1410.82     1359.71     16.34 o 
   4  -1   4      112.59      112.67      2.35 o 
   5  -1   4       31.33       34.61      2.44 o 
  -6   0   4        1.78        2.68      2.62 o 
  -5   0   4      124.18      124.60      3.14 o 
  -4   0   4      207.23      208.31      2.97 o 
  -3   0   4     1432.06     1393.18     28.44 o 
  -2   0   4       39.97       34.97      2.54 o 
  -1   0   4     5139.85     4490.68    111.49 o 
   0   0   4     1373.66     1365.60     28.10 o 
   1   0   4       15.92       11.04      1.86 o 
   2   0   4      643.39      664.99      7.67 o 
   3   0   4      351.67      355.56      2.57 o 
   4   0   4       49.68       48.74      2.65 o 
   5   0   4      263.76      267.38      2.63 o 
  -7   1   4      163.24      161.14      3.95 o 
  -6   1   4        2.27        4.22      2.36 o 
  -5   1   4       43.37       41.90      2.51 o 
  -4   1   4      122.29      112.33      3.06 o 
  -3   1   4       23.97       19.62      2.32 o 
  -2   1   4      229.29      234.51      3.19 o 
  -1   1   4      122.44      121.38      2.75 o 
   0   1   4      344.42      375.30      4.00 o 
   1   1   4       79.50       71.71      2.53 o 
   2   1   4       30.84       32.90      1.88 o 
   3   1   4       10.49       10.75      2.27 o 
   4   1   4      287.03      275.71      2.62 o 
   5   1   4      107.04      105.87      3.82 o 
  -7   2   4       51.11       52.30      3.13 o 
  -6   2   4       37.86       38.70      2.57 o 
  -5   2   4      202.25      198.24      5.20 o 
  -4   2   4        0.58        2.15      2.44 o 
  -3   2   4        0.56        1.16      2.27 o 
  -2   2   4     2072.16     2078.52     23.24 o 
  -1   2   4      314.20      333.71      3.40 o 
   0   2   4      958.99      945.22     11.75 o 
   1   2   4     2029.73     2022.88     28.36 o 
   2   2   4       73.79       88.81      2.62 o 
   3   2   4        7.16       10.01      1.86 o 
   4   2   4      108.41      101.23      3.22 o 
   5   2   4        1.58        0.07      2.51 o 
  -7   3   4        6.46        8.23      2.93 o 
  -6   3   4      501.20      504.74     11.50 o 
  -5   3   4      177.45      173.58      6.18 o 
  -4   3   4       15.53       18.63      2.53 o 
  -3   3   4      403.40      386.87      4.02 o 
  -2   3   4       15.22       17.40      2.46 o 
  -1   3   4        0.28        1.64      2.09 o 
   0   3   4      761.62      752.79      3.84 o 
   1   3   4      361.72      348.08      3.46 o 
   2   3   4      132.93      134.26      2.12 o 
   3   3   4       63.19       64.22      2.02 o 
   4   3   4       21.40       22.63      2.23 o 
  -6   4   4       75.94       79.22      3.30 o 
  -5   4   4      129.32      125.92      3.44 o 
  -4   4   4      267.87      269.75     12.61 o 
  -3   4   4      231.31      225.77      7.08 o 
  -2   4   4       50.55       48.76      2.34 o 
  -1   4   4      468.58      469.21      3.08 o 
   0   4   4        4.53        8.51      1.93 o 
   1   4   4      151.38      156.03      2.15 o 
   2   4   4      712.17      691.09      5.37 o 
   3   4   4       11.23       12.70      1.93 o 
   4   4   4        2.43        0.88      2.46 o 
  -6   5   4        8.75        7.86      4.49 o 
  -5   5   4      241.94      242.92      9.48 o 
  -4   5   4     1054.94     1004.34     20.68 o 
  -3   5   4       38.48       39.99      2.55 o 
  -2   5   4      376.71      362.76      6.17 o 
  -1   5   4       11.70       13.44      2.01 o 
   0   5   4       69.87       70.26      1.93 o 
   1   5   4        0.62        2.19      1.71 o 
   2   5   4      217.87      212.58      2.42 o 
   3   5   4        7.18        9.63      2.18 o 
  -6   6   4        1.94        4.71      3.34 o 
  -5   6   4      216.51      216.20      6.77 o 
  -4   6   4       18.87       20.75      2.98 o 
  -3   6   4      320.56      320.62     18.94 o 
  -2   6   4      957.59      939.46     15.14 o 
  -1   6   4        9.74        9.06      2.17 o 
   0   6   4       83.22       82.70      2.13 o 
   1   6   4        2.46        4.22      2.06 o 
   2   6   4       90.29       82.77      2.37 o 
   3   6   4       76.10       78.70      2.46 o 
  -6   7   4      175.79      166.95      6.96 o 
  -5   7   4        0.34       -0.06      3.12 o 
  -4   7   4       46.13       41.59      3.11 o 
  -3   7   4      307.27      302.32      9.90 o 
  -2   7   4       91.37       90.70      2.61 o 
  -1   7   4      271.14      278.49      4.14 o 
   0   7   4      217.37      218.81      2.49 o 
   1   7   4        1.33        3.15      2.11 o 
   2   7   4        0.05        2.21      2.46 o 
  -5   8   4        0.75       -2.52      3.03 o 
  -4   8   4       37.96       44.69      4.53 o 
  -3   8   4       20.25       21.71      2.77 o 
  -2   8   4        0.66        0.76      2.56 o 
  -1   8   4      312.16      313.54      6.06 o 
   0   8   4       35.43       40.65      2.34 o 
   1   8   4       30.05       29.92      2.52 o 
  -4   9   4      114.18      117.65      6.04 o 
  -3   9   4       11.12        9.81      2.98 o 
  -2   9   4       61.18       61.56      2.87 o 
  -1   9   4        6.46        8.66      2.64 o 
   0 -11   5        2.58        3.24      2.43 o 
   1 -11   5        4.07       11.29      2.29 o 
   2 -11   5      135.23      140.72      3.94 o 
  -2 -10   5       20.68       17.16      2.62 o 
  -1 -10   5        3.70        3.16      2.31 o 
   0 -10   5       68.61       69.59      2.34 o 
   1 -10   5       44.44       52.15      2.32 o 
   2 -10   5       29.10       35.96      2.16 o 
   3 -10   5       36.57       41.52      2.36 o 
   4 -10   5       29.90       24.36      3.04 o 
  -3  -9   5        6.09        8.76      2.34 o 
  -2  -9   5       66.74       71.89      2.32 o 
  -1  -9   5        1.18        3.09      2.13 o 
   0  -9   5        1.61        6.38      1.97 o 
   1  -9   5       18.47       20.25      2.01 o 
   2  -9   5        6.03        6.59      2.12 o 
   3  -9   5      177.10      183.95      2.55 o 
   4  -9   5       54.75       51.92      2.36 o 
  -3  -8   5      150.31      139.64      3.66 o 
  -2  -8   5        0.18        1.88      2.17 o 
  -1  -8   5      134.25      137.03      2.96 o 
   0  -8   5      153.17      148.04      2.26 o 
   1  -8   5      270.28      278.34      4.31 o 
   2  -8   5        0.33        2.08      1.83 o 
   3  -8   5       41.07       55.37      3.20 o 
   4  -8   5        2.18        5.30      2.08 o 
   5  -8   5       68.75       66.77      2.55 o 
  -4  -7   5       15.85       14.92      2.23 o 
  -3  -7   5        7.77        7.10      2.30 o 
  -2  -7   5       17.81       15.79      2.17 o 
  -1  -7   5      590.22      565.53      8.40 o 
   0  -7   5      511.37      499.28      2.85 o 
   1  -7   5      284.81      272.24      2.77 o 
   2  -7   5      165.79      160.09      2.95 o 
   3  -7   5        1.80        2.59      1.91 o 
   4  -7   5       67.84       78.05      2.07 o 
   5  -7   5       18.31       19.82      2.32 o 
  -5  -6   5       96.13       96.36      2.78 o 
  -4  -6   5       13.61       17.57      2.27 o 
  -3  -6   5        5.57       10.09      2.20 o 
  -2  -6   5       59.27       57.38      2.19 o 
  -1  -6   5       27.96       28.72      1.87 o 
   0  -6   5       54.67       58.72      2.02 o 
   1  -6   5     1116.93     1105.76     17.63 o 
   2  -6   5       43.66       45.79      2.25 o 
   3  -6   5        1.25        2.31      1.79 o 
   4  -6   5      236.75      224.87      2.43 o 
   5  -6   5        4.21        7.80      2.37 o 
  -5  -5   5      163.63      156.97      2.91 o 
  -4  -5   5        3.04        1.85      2.11 o 
  -3  -5   5      144.24      138.44      2.55 o 
  -2  -5   5      155.50      157.76      2.79 o 
  -1  -5   5      193.61      204.29      3.67 o 
   0  -5   5      999.24     1000.09      7.05 o 
   1  -5   5      808.07      815.11      8.60 o 
   2  -5   5      364.39      371.98      2.52 o 
   3  -5   5      591.76      589.28      8.49 o 
   4  -5   5       47.96       48.11      2.18 o 
   5  -5   5       30.31       27.25      2.10 o 
  -6  -4   5       72.22       68.72      3.94 o 
  -5  -4   5        4.27        4.66      2.44 o 
  -4  -4   5      509.36      517.08      5.72 o 
  -3  -4   5      540.11      528.55      6.67 o 
  -2  -4   5      233.36      260.60      3.45 o 
  -1  -4   5      224.16      224.95      2.42 o 
   0  -4   5       92.43       86.47      2.06 o 
   1  -4   5        5.15        5.38      1.98 o 
   2  -4   5     1042.82     1007.56     13.12 o 
   3  -4   5      231.16      233.18      4.42 o 
   4  -4   5        8.29        7.31      1.94 o 
   5  -4   5      205.75      198.78      2.58 o 
  -6  -3   5        0.08       -0.51      4.48 o 
  -5  -3   5       36.29       32.60      2.85 o 
  -4  -3   5      125.32      118.80      2.89 o 
  -3  -3   5      122.04      123.55      4.10 o 
  -2  -3   5      199.43      168.76      2.56 o 
  -1  -3   5     1726.91     1693.61     16.73 o 
   0  -3   5        9.57        7.06      2.01 o 
   1  -3   5      555.02      594.29      5.17 o 
   2  -3   5      870.00      843.53     12.21 o 
   3  -3   5      336.74      325.88      7.75 o 
   4  -3   5      152.96      150.09      2.15 o 
   5  -3   5      138.86      138.66      3.30 o 
  -6  -2   5        7.23        9.01      4.33 o 
  -5  -2   5      229.96      234.16      4.53 o 
  -4  -2   5        1.87        1.86      2.47 o 
  -3  -2   5      112.14      112.08      2.80 o 
  -2  -2   5     2072.09     1923.76     51.59 o 
  -1  -2   5      661.14      673.84     10.85 o 
   0  -2   5       42.64       41.14      2.07 o 
   1  -2   5      562.99      569.81      8.81 o 
   2  -2   5        2.49        5.26      1.87 o 
   3  -2   5      306.70      297.93      2.75 o 
   4  -2   5      700.31      673.99      7.76 o 
   5  -2   5        6.98        8.11      2.72 o 
  -6  -1   5       64.65       66.72      3.06 o 
  -5  -1   5       96.11       93.07      3.07 o 
  -4  -1   5      144.07      150.21     12.22 o 
  -3  -1   5      198.39      187.42      5.87 o 
  -2  -1   5      123.70      115.28      2.95 o 
  -1  -1   5      532.83      566.73      4.72 o 
   0  -1   5     2577.41     2405.26     45.89 o 
   1  -1   5        2.90        5.88      1.68 o 
   2  -1   5       18.81       23.58      1.96 o 
   3  -1   5       81.09       76.88      1.97 o 
   4  -1   5        4.31        5.39      1.88 o 
   5  -1   5       25.88       19.20      2.70 o 
  -6   0   5      175.39      178.08      3.15 o 
  -5   0   5       16.31       18.93      2.74 o 
  -4   0   5      578.08      572.75      9.12 o 
  -3   0   5        6.93        7.62      2.30 o 
  -2   0   5      152.27      171.39      2.95 o 
  -1   0   5     1041.95     1023.66     11.88 o 
   0   0   5     2540.71     2399.28     35.31 o 
   1   0   5      179.56      171.61      2.20 o 
   2   0   5      444.57      448.31      2.66 o 
   3   0   5        4.87        6.48      1.87 o 
   4   0   5        0.12        4.08      2.22 o 
   5   0   5       97.98       90.02      2.44 o 
  -7   1   5      231.35      229.77      3.89 o 
  -6   1   5       23.28       27.11      2.77 o 
  -5   1   5      139.24      136.51      3.36 o 
  -4   1   5      869.47      861.14     18.40 o 
  -3   1   5       19.52       25.84      2.63 o 
  -2   1   5      176.13      185.87      2.83 o 
  -1   1   5      632.57      673.10      9.13 o 
   0   1   5        0.67        1.61      2.03 o 
   1   1   5     1753.35     1749.11     15.45 o 
   2   1   5      355.04      356.67      2.51 o 
   3   1   5       13.31       17.93      3.32 o 
   4   1   5        7.28       10.21      1.90 o 
   5   1   5        1.38        6.33      2.41 o 
  -7   2   5        0.44        0.76      3.21 o 
  -6   2   5       66.64       68.17      2.90 o 
  -5   2   5      567.45      571.33     17.39 o 
  -4   2   5      345.24      332.31      6.16 o 
  -3   2   5      921.37      907.85      7.28 o 
  -2   2   5      524.43      506.72      8.02 o 
  -1   2   5      556.74      577.38      8.03 o 
   0   2   5       33.86       40.14      2.01 o 
   1   2   5      233.87      226.21      2.28 o 
   2   2   5        2.89        2.66      2.21 o 
   3   2   5      264.46      254.59      4.05 o 
   4   2   5       84.27       82.79      2.25 o 
  -7   3   5        0.12        1.87      3.27 o 
  -6   3   5      211.42      228.55      5.63 o 
  -5   3   5       62.18       61.57      2.95 o 
  -4   3   5      142.82      152.03      4.77 o 
  -3   3   5     2317.41     2219.41     35.01 o 
  -2   3   5      498.73      500.33      8.10 o 
  -1   3   5      127.88      127.37      2.26 o 
   0   3   5       96.55      103.15      2.38 o 
   1   3   5        4.48        5.68      2.20 o 
   2   3   5       45.28       46.46      1.98 o 
   3   3   5       65.33       68.61      2.33 o 
   4   3   5        5.26        5.14      2.33 o 
  -6   4   5       69.07       69.66      5.36 o 
  -5   4   5       14.24       14.32      3.03 o 
  -4   4   5      154.30      154.59      8.53 o 
  -3   4   5      421.09      415.39     15.58 o 
  -2   4   5      607.94      596.47     12.20 o 
  -1   4   5      825.25      784.10      9.88 o 
   0   4   5       39.94       35.59      2.07 o 
   1   4   5       37.73       41.82      1.92 o 
   2   4   5       57.13       60.45      2.23 o 
   3   4   5       12.37       12.59      2.07 o 
  -6   5   5        6.59        8.58      3.25 o 
  -5   5   5      258.88      262.94     11.35 o 
  -4   5   5       11.97       10.81      2.94 o 
  -3   5   5       48.03       50.79      2.91 o 
  -2   5   5      598.18      602.88     12.72 o 
  -1   5   5      713.05      715.93      6.77 o 
   0   5   5       35.77       36.12      1.89 o 
   1   5   5      368.39      361.43      6.71 o 
   2   5   5        8.54        8.91      2.16 o 
   3   5   5        0.04        2.67      2.17 o 
  -6   6   5      120.52      116.86      3.78 o 
  -5   6   5      203.31      213.65     14.57 o 
  -4   6   5       10.78       10.67      3.07 o 
  -3   6   5        1.23        3.23      2.61 o 
  -2   6   5       81.66       83.53      2.38 o 
  -1   6   5        0.14        0.57      1.95 o 
   0   6   5      288.12      286.70      2.57 o 
   1   6   5        4.90        4.74      2.16 o 
   2   6   5        0.21        5.61      2.37 o 
  -5   7   5       19.80       18.77      3.41 o 
  -4   7   5       65.78       66.79      8.75 o 
  -3   7   5       90.39       95.44      3.30 o 
  -2   7   5       36.30       39.61      2.42 o 
  -1   7   5       33.12       35.74      2.42 o 
   0   7   5      156.72      158.94      3.46 o 
   1   7   5       28.83       29.79      2.43 o 
  -5   8   5        0.70       -0.53      3.36 o 
  -4   8   5      267.15      278.84     11.45 o 
  -3   8   5       21.61       27.17      3.04 o 
  -2   8   5        6.38       11.56      2.47 o 
  -1   8   5       32.72       36.92      2.43 o 
   0   8   5        8.96        9.25      2.29 o 
  -3   9   5       12.27       16.73      3.64 o 
  -2   9   5       31.55       33.47      3.03 o 
   0 -11   6       15.45       15.18      2.37 o 
   1 -11   6        2.73        6.41      2.47 o 
   2 -11   6       20.08       23.12      2.27 o 
  -2 -10   6      123.11      123.74      2.57 o 
  -1 -10   6       20.17       21.95      2.45 o 
   0 -10   6        7.28        7.70      2.02 o 
   1 -10   6      111.70      103.89      2.45 o 
   2 -10   6       11.88       14.25      2.18 o 
   3 -10   6        0.14       -0.01      2.67 o 
  -3  -9   6        2.90        4.56      2.49 o 
  -2  -9   6       93.57       83.81      2.43 o 
  -1  -9   6       53.41       58.51      2.27 o 
   0  -9   6      267.55      266.91      3.71 o 
   1  -9   6      252.88      249.52      6.48 o 
   2  -9   6        7.22        6.26      2.17 o 
   3  -9   6      264.37      252.79      4.03 o 
   4  -9   6        1.79        0.16      2.35 o 
  -3  -8   6       33.56       36.15      2.35 o 
  -2  -8   6       76.75       76.89      2.34 o 
  -1  -8   6      148.12      148.79      2.22 o 
   0  -8   6       41.01       47.85      1.99 o 
   1  -8   6       61.59       60.71      2.03 o 
   2  -8   6      249.95      252.48      2.97 o 
   3  -8   6      150.11      145.25      2.28 o 
   4  -8   6       17.77       15.58      2.27 o 
  -4  -7   6      169.00      167.72      2.95 o 
  -3  -7   6      100.19       95.39      2.26 o 
  -2  -7   6        2.08        1.91      2.14 o 
  -1  -7   6      321.13      317.19      2.54 o 
   0  -7   6      149.04      154.68      3.92 o 
   1  -7   6       42.57       47.07      1.92 o 
   2  -7   6      620.54      610.70      6.29 o 
   3  -7   6        6.23        9.91      1.81 o 
   4  -7   6      159.04      149.31      3.13 o 
   5  -7   6       45.43       43.80      2.45 o 
  -5  -6   6       46.47       40.72      2.80 o 
  -4  -6   6       39.04       36.71      2.64 o 
  -3  -6   6       81.21       84.03      2.47 o 
  -2  -6   6      443.28      435.92      3.63 o 
  -1  -6   6        7.40        7.32      1.91 o 
   0  -6   6      188.26      196.99      2.65 o 
   1  -6   6      613.30      612.40      9.41 o 
   2  -6   6       70.30       80.47      2.06 o 
   3  -6   6      338.63      302.88      3.14 o 
   4  -6   6      378.40      380.62      3.21 o 
   5  -6   6        0.85        3.93      2.15 o 
  -5  -5   6        0.27        3.57      2.77 o 
  -4  -5   6       18.47       21.71      2.64 o 
  -3  -5   6      357.10      341.73      5.48 o 
  -2  -5   6      359.86      344.11      2.77 o 
  -1  -5   6        0.80        1.66      2.18 o 
   0  -5   6      406.66      403.79      5.33 o 
   1  -5   6       55.30       57.70      2.05 o 
   2  -5   6        4.41        4.03      1.64 o 
   3  -5   6      404.69      412.69      6.41 o 
   4  -5   6       64.62       64.38      2.06 o 
   5  -5   6      155.57      153.11      3.46 o 
  -6  -4   6       82.72       79.31      3.32 o 
  -5  -4   6        0.90        0.45      2.94 o 
  -4  -4   6       17.40       17.28      2.48 o 
  -3  -4   6      227.72      225.61     12.92 o 
  -2  -4   6      245.96      244.49      2.70 o 
  -1  -4   6      891.60      854.24      7.99 o 
   0  -4   6      157.00      144.62      2.17 o 
   1  -4   6      145.20      156.80      2.26 o 
   2  -4   6      152.02      150.41      2.25 o 
   3  -4   6       86.54       88.26      2.16 o 
   4  -4   6       34.85       31.63      2.16 o 
   5  -4   6      291.20      286.11      2.64 o 
  -6  -3   6       30.70       35.69      3.02 o 
  -5  -3   6        0.92        3.74      2.96 o 
  -4  -3   6      207.51      212.20     11.52 o 
  -3  -3   6      164.64      180.86     10.51 o 
  -2  -3   6      498.07      493.63      6.53 o 
  -1  -3   6     1649.80     1596.61     27.93 o 
   0  -3   6       48.67       46.70      1.93 o 
   1  -3   6      337.19      313.28      3.94 o 
   2  -3   6      264.46      257.45      2.91 o 
   3  -3   6      374.48      369.98      5.67 o 
   4  -3   6       36.28       36.95      2.38 o 
   5  -3   6        2.54        4.97      2.25 o 
  -6  -2   6       82.39       82.66      3.15 o 
  -5  -2   6      585.91      587.12     17.74 o 
  -4  -2   6        2.16        4.02      2.72 o 
  -3  -2   6        8.85       10.26      2.69 o 
  -2  -2   6       14.72       11.95      2.48 o 
  -1  -2   6      104.11      117.12      2.62 o 
   0  -2   6      674.86      680.64      9.97 o 
   1  -2   6     1240.82     1206.72     16.11 o 
   2  -2   6      202.89      203.01      3.89 o 
   3  -2   6      392.34      403.43      5.48 o 
   4  -2   6        5.66        6.99      1.86 o 
   5  -2   6        3.20        4.14      2.70 o 
  -6  -1   6      148.45      151.04      4.99 o 
  -5  -1   6      438.98      452.73     17.05 o 
  -4  -1   6      242.93      235.26      3.54 o 
  -3  -1   6      868.07      835.03      5.03 o 
  -2  -1   6        0.34        0.27      2.42 o 
  -1  -1   6       25.94       25.30      2.17 o 
   0  -1   6      541.30      541.39      9.01 o 
   1  -1   6        3.48        5.13      2.03 o 
   2  -1   6      189.87      187.26      2.87 o 
   3  -1   6      269.12      280.88      4.59 o 
   4  -1   6        2.36        6.18      2.22 o 
   5  -1   6        1.64        4.41      2.13 o 
  -6   0   6       22.11       22.00      5.09 o 
  -5   0   6       65.33       67.41      3.43 o 
  -4   0   6      983.39      963.13     18.67 o 
  -3   0   6     1135.86     1122.56     13.36 o 
  -2   0   6       14.98       13.21      2.20 o 
  -1   0   6      205.92      197.27      4.14 o 
   0   0   6        3.45        3.32      1.78 o 
   1   0   6       76.25       80.21      2.24 o 
   2   0   6      276.66      257.72      4.24 o 
   3   0   6       82.52       77.79      2.99 o 
   4   0   6       31.97       34.75      2.52 o 
  -6   1   6       21.93       23.17      2.90 o 
  -5   1   6        9.51       10.12      2.70 o 
  -4   1   6      966.57      964.02     17.21 o 
  -3   1   6       87.09       85.49      2.71 o 
  -2   1   6     3894.57     3708.26     50.32 o 
  -1   1   6      497.38      492.81      7.57 o 
   0   1   6       66.78       70.56      2.19 o 
   1   1   6      263.00      268.11      4.36 o 
   2   1   6        8.83       11.42      1.97 o 
   3   1   6        1.85        5.06      1.85 o 
   4   1   6      138.01      141.35      2.33 o 
  -6   2   6       46.65       46.61      3.10 o 
  -5   2   6       27.27       26.42      3.67 o 
  -4   2   6       51.27       53.04      2.69 o 
  -3   2   6      208.04      215.22      3.02 o 
  -2   2   6      236.57      230.47      5.22 o 
  -1   2   6      301.24      312.31      6.76 o 
   0   2   6      108.69      101.06      2.21 o 
   1   2   6      241.45      243.11      4.34 o 
   2   2   6       66.36       68.30      2.75 o 
   3   2   6       58.70       59.72      2.03 o 
   4   2   6        5.90        7.17      2.12 o 
  -6   3   6      409.41      410.20      7.24 o 
  -5   3   6       11.61       11.59      2.88 o 
  -4   3   6       14.71       13.94      2.65 o 
  -3   3   6      421.91      414.89      7.44 o 
  -2   3   6       14.37       18.28      2.25 o 
  -1   3   6      363.02      371.44      5.35 o 
   0   3   6      793.61      777.63      8.61 o 
   1   3   6       16.28       16.83      2.12 o 
   2   3   6       52.55       56.17      2.30 o 
   3   3   6        3.91        5.28      2.33 o 
  -6   4   6      113.91      114.01      4.25 o 
  -5   4   6       58.15       59.92      3.39 o 
  -4   4   6      170.55      164.38      7.85 o 
  -3   4   6        0.60        1.58      2.66 o 
  -2   4   6       57.99       56.18      2.52 o 
  -1   4   6      225.50      222.83      4.75 o 
   0   4   6       11.72       15.16      2.13 o 
   1   4   6       63.93       62.81      2.25 o 
   2   4   6      213.37      213.73      2.76 o 
   3   4   6       19.23       22.29      2.11 o 
  -6   5   6        1.02        3.08      3.68 o 
  -5   5   6      241.36      241.07      7.42 o 
  -4   5   6       77.78       80.78      3.28 o 
  -3   5   6       28.18       29.31      2.98 o 
  -2   5   6      249.54      245.30      6.42 o 
  -1   5   6       44.76       44.52      2.21 o 
   0   5   6       29.63       30.33      2.05 o 
   1   5   6      143.32      142.34      3.58 o 
   2   5   6       35.67       38.61      2.46 o 
  -6   6   6        2.29        3.34      3.83 o 
  -5   6   6      185.06      169.41      7.51 o 
  -4   6   6       11.05       12.57      3.21 o 
  -3   6   6       75.59       76.47      2.96 o 
  -2   6   6       15.02       13.85      2.17 o 
  -1   6   6       40.22       42.28      2.21 o 
   0   6   6        7.01        8.90      2.05 o 
   1   6   6       18.87       22.39      2.23 o 
  -5   7   6       46.59       52.32      8.07 o 
  -4   7   6       60.39       58.42      3.06 o 
  -3   7   6      133.07      122.74      3.52 o 
  -2   7   6        0.62        1.62      2.46 o 
  -1   7   6       37.37       38.42      2.41 o 
   0   7   6        0.40        1.15      2.34 o 
   1   7   6       70.93       63.64      3.11 o 
  -4   8   6       54.07       49.67      5.91 o 
  -3   8   6        0.15        5.52      3.11 o 
  -2   8   6       15.87       15.44      2.44 o 
  -1   8   6       98.01       96.39      2.73 o 
   1 -11   7       23.70       19.21      2.56 o 
  -1 -10   7        5.17        8.43      2.30 o 
   0 -10   7       37.72       42.15      2.35 o 
   1 -10   7      155.76      166.56      2.40 o 
   2 -10   7       19.00       13.24      2.82 o 
   3 -10   7       50.36       42.40      2.56 o 
  -3  -9   7       38.59       34.08      2.76 o 
  -2  -9   7       47.71       46.35      2.36 o 
  -1  -9   7        1.15        1.61      2.02 o 
   0  -9   7       80.93       84.31      2.78 o 
   1  -9   7       49.84       55.01      2.29 o 
   2  -9   7       44.71       48.01      2.19 o 
   3  -9   7      273.59      270.12      2.67 o 
  -3  -8   7       56.33       58.54      3.60 o 
  -2  -8   7       10.63       12.74      2.14 o 
  -1  -8   7      126.15      126.95      2.21 o 
   0  -8   7      123.38      115.78      2.26 o 
   1  -8   7        6.58        8.12      2.46 o 
   2  -8   7      188.77      182.70      3.23 o 
   3  -8   7      190.66      192.45      4.94 o 
   4  -8   7       45.20       36.00      2.24 o 
  -4  -7   7       58.20       51.02      3.19 o 
  -3  -7   7       11.46        9.58      2.27 o 
  -2  -7   7       19.59       22.77      1.95 o 
  -1  -7   7      421.59      409.59      5.00 o 
   0  -7   7      108.80      115.11      2.50 o 
   1  -7   7       32.41       32.34      2.53 o 
   2  -7   7        7.50        9.13      1.87 o 
   3  -7   7        6.19        6.41      2.04 o 
   4  -7   7      233.57      228.60      3.28 o 
  -5  -6   7       37.03       38.91      3.09 o 
  -4  -6   7        0.09       -0.37      2.40 o 
  -3  -6   7       21.44       19.63      2.42 o 
  -2  -6   7      306.69      301.16      3.61 o 
  -1  -6   7      111.11      110.75      2.45 o 
   0  -6   7      860.44      847.16      5.20 o 
   1  -6   7      152.36      144.01      2.27 o 
   2  -6   7        6.46        4.39      1.87 o 
   3  -6   7        0.24        2.08      1.89 o 
   4  -6   7       55.16       52.30      2.35 o 
  -5  -5   7       32.80       33.90      3.16 o 
  -4  -5   7        0.81        4.65      3.15 o 
  -3  -5   7       72.85       76.24      3.03 o 
  -2  -5   7       18.53       16.63      2.06 o 
  -1  -5   7       20.87       21.70      1.92 o 
   0  -5   7      730.24      712.97      7.02 o 
   1  -5   7      144.61      141.07      2.41 o 
   2  -5   7        3.00        5.91      1.95 o 
   3  -5   7       97.40       98.74      3.49 o 
   4  -5   7       33.51       34.27      2.00 o 
   5  -5   7       10.67       11.64      2.30 o 
  -5  -4   7        5.85        5.38      2.77 o 
  -4  -4   7      250.63      258.64     14.60 o 
  -3  -4   7       90.16       85.97      7.70 o 
  -2  -4   7       25.14       26.13      2.39 o 
  -1  -4   7       65.25       65.40      2.12 o 
   0  -4   7      132.50      140.18      2.29 o 
   1  -4   7      207.89      214.91      4.78 o 
   2  -4   7      636.68      632.10     14.06 o 
   3  -4   7       54.53       60.08      2.07 o 
   4  -4   7        1.90        3.68      1.89 o 
   5  -4   7       66.19       69.09      2.67 o 
  -6  -3   7        2.89        5.21      3.28 o 
  -5  -3   7      399.11      408.91     12.92 o 
  -4  -3   7      474.14      487.54      9.83 o 
  -3  -3   7      261.29      272.12      3.25 o 
  -2  -3   7      474.91      480.22      5.76 o 
  -1  -3   7      145.61      144.15      2.43 o 
   0  -3   7      866.59      881.21      9.50 o 
   1  -3   7      491.81      495.81      3.17 o 
   2  -3   7        7.07       11.06      2.03 o 
   3  -3   7       19.20       20.32      2.13 o 
   4  -3   7       96.07       99.20      2.11 o 
   5  -3   7        0.67        4.47      2.28 o 
  -6  -2   7        2.97        6.93      3.27 o 
  -5  -2   7      109.57      111.23      3.31 o 
  -4  -2   7       57.14       57.17      2.92 o 
  -3  -2   7      230.87      224.48      3.40 o 
  -2  -2   7     1263.78     1227.68     17.23 o 
  -1  -2   7      147.82      158.13      2.43 o 
   0  -2   7      107.72      114.50      2.12 o 
   1  -2   7        1.77        0.79      2.06 o 
   2  -2   7       83.54       84.31      2.91 o 
   3  -2   7       10.91       12.33      1.83 o 
   4  -2   7       85.29       89.13      2.34 o 
  -6  -1   7       53.73       53.17      8.41 o 
  -5  -1   7       13.02       11.72      3.06 o 
  -4  -1   7        1.37        3.40      2.99 o 
  -3  -1   7      814.78      807.77      4.97 o 
  -2  -1   7      204.51      207.79      2.89 o 
  -1  -1   7      658.65      659.76      9.96 o 
   0  -1   7      721.88      743.34      9.93 o 
   1  -1   7      122.10      119.18      3.63 o 
   2  -1   7       38.19       39.11      2.05 o 
   3  -1   7      227.77      226.89      3.23 o 
   4  -1   7        0.16        5.15      2.09 o 
  -6   0   7       39.94       39.23      4.32 o 
  -5   0   7       44.87       42.63      3.49 o 
  -4   0   7      148.07      146.27      3.39 o 
  -3   0   7       29.62       32.45      2.49 o 
  -2   0   7        0.38        1.60      2.24 o 
  -1   0   7      923.55      896.20     19.56 o 
   0   0   7      296.65      293.33      3.62 o 
   1   0   7        2.71        3.69      1.68 o 
   2   0   7       55.39       54.56      2.51 o 
   3   0   7        8.13       13.83      2.20 o 
   4   0   7        3.97        4.55      2.47 o 
  -6   1   7       10.04        9.53      5.11 o 
  -5   1   7      243.57      241.86      4.12 o 
  -4   1   7       54.36       53.19      2.73 o 
  -3   1   7        0.18        1.13      2.37 o 
  -2   1   7      105.15      103.63      2.52 o 
  -1   1   7      109.78      109.80      2.37 o 
   0   1   7      206.04      205.98      2.93 o 
   1   1   7      573.52      590.75     11.88 o 
   2   1   7        5.01        5.75      1.70 o 
   3   1   7       13.62       14.36      2.06 o 
   4   1   7       31.25       27.92      2.44 o 
  -6   2   7       85.67       91.75      3.52 o 
  -5   2   7      136.43      136.71      3.46 o 
  -4   2   7        4.60        6.02      2.63 o 
  -3   2   7        1.16        1.96      2.49 o 
  -2   2   7       65.03       67.14      2.36 o 
  -1   2   7      238.65      223.58      3.24 o 
   0   2   7      332.54      336.07      3.79 o 
   1   2   7      415.28      411.47      5.46 o 
   2   2   7       17.33       20.82      1.88 o 
   3   2   7       23.71       29.45      2.25 o 
  -6   3   7      134.34      130.57      7.44 o 
  -5   3   7        3.78        4.34      3.19 o 
  -4   3   7       78.54       78.14      2.98 o 
  -3   3   7      444.41      447.82      6.70 o 
  -2   3   7      213.35      229.52      4.40 o 
  -1   3   7        0.21        3.22      2.03 o 
   0   3   7       20.74       21.71      2.18 o 
   1   3   7        0.28        2.15      2.02 o 
   2   3   7      176.80      173.17      2.54 o 
   3   3   7       60.99       57.76      2.18 o 
  -6   4   7        2.98        5.75      3.68 o 
  -5   4   7        6.48        9.20      3.47 o 
  -4   4   7      207.39      205.63      3.95 o 
  -3   4   7       59.64       62.94      2.95 o 
  -2   4   7       88.42       90.00      2.37 o 
  -1   4   7       52.78       57.49      3.82 o 
   0   4   7       99.07      103.43      2.72 o 
   1   4   7        2.05        2.57      1.92 o 
   2   4   7       64.95       62.36      3.35 o 
  -6   5   7       28.02       26.22      3.90 o 
  -5   5   7       38.85       41.90      4.64 o 
  -4   5   7        0.70       -0.94      3.21 o 
  -3   5   7       15.40       15.99      2.84 o 
  -2   5   7      320.72      320.25      6.03 o 
  -1   5   7       25.65       23.91      2.23 o 
   0   5   7        5.82        5.75      2.13 o 
   1   5   7        7.72       11.02      2.35 o 
   2   5   7       11.85       15.40      2.46 o 
  -5   6   7        7.55       11.09      3.45 o 
  -4   6   7       46.78       46.14      3.48 o 
  -3   6   7        9.19        9.30      3.28 o 
  -2   6   7      131.33      128.27      3.46 o 
  -1   6   7        7.07        9.18      2.61 o 
   0   6   7      272.86      260.04      3.88 o 
   1   6   7        1.42        3.29      2.43 o 
  -4   7   7       39.41       37.31      4.24 o 
  -3   7   7        0.37        2.15      2.95 o 
  -2   7   7       42.59       45.07      2.68 o 
  -1   7   7       86.59       91.76      2.71 o 
   0   7   7        3.03        6.60      2.31 o 
  -1 -10   8       26.03       29.95      2.44 o 
   0 -10   8        0.90        5.08      2.37 o 
   1 -10   8       20.46       19.75      2.49 o 
   2 -10   8        0.59        0.90      2.31 o 
  -2  -9   8       11.67       14.15      2.52 o 
  -1  -9   8       18.71       19.23      2.24 o 
   0  -9   8       66.51       73.44      4.09 o 
   1  -9   8        0.20       -0.98      2.25 o 
   2  -9   8        6.06        8.50      2.35 o 
   3  -9   8       54.92       61.45      2.42 o 
  -3  -8   8       45.76       37.81      2.73 o 
  -2  -8   8        8.42       10.41      2.53 o 
  -1  -8   8      352.40      355.01      5.56 o 
   0  -8   8      168.86      172.10      2.34 o 
   1  -8   8        7.60        6.15      2.03 o 
   2  -8   8       93.70       93.07      2.75 o 
   3  -8   8        1.81        4.42      2.23 o 
   4  -8   8        0.24        1.25      2.41 o 
  -4  -7   8       63.09       63.54      3.09 o 
  -3  -7   8       13.95       16.53      2.59 o 
  -2  -7   8        3.16        4.55      2.29 o 
  -1  -7   8        3.22        3.89      2.15 o 
   0  -7   8       33.51       35.82      2.08 o 
   1  -7   8      123.28      130.58      2.11 o 
   2  -7   8       81.09       83.42      2.06 o 
   3  -7   8        0.25        1.23      2.10 o 
   4  -7   8       91.46       84.49      2.47 o 
  -5  -6   8      155.52      139.59      5.22 o 
  -4  -6   8       66.86       69.99      4.20 o 
  -3  -6   8      128.50      126.17      2.57 o 
  -2  -6   8      112.53      116.86      2.19 o 
  -1  -6   8        1.06        0.55      1.91 o 
   0  -6   8        0.36        2.25      1.83 o 
   1  -6   8      229.79      228.09      4.74 o 
   2  -6   8        8.55        9.29      1.88 o 
   3  -6   8       47.72       49.75      2.31 o 
   4  -6   8       32.09       35.35      2.44 o 
  -5  -5   8       14.44       18.15      3.28 o 
  -4  -5   8       72.58       74.50      3.11 o 
  -3  -5   8      505.62      506.83      3.71 o 
  -2  -5   8      133.97      133.25      2.59 o 
  -1  -5   8        0.71        0.09      2.01 o 
   0  -5   8      309.00      307.77      3.21 o 
   1  -5   8       10.90       14.33      1.85 o 
   2  -5   8      115.96      114.23      4.94 o 
   3  -5   8      102.30      109.78      2.49 o 
   4  -5   8        1.08        0.14      2.31 o 
  -5  -4   8       73.53       79.07      5.65 o 
  -4  -4   8      123.80      126.76      7.07 o 
  -3  -4   8       98.01       97.19      2.80 o 
  -2  -4   8      170.23      172.13      2.72 o 
  -1  -4   8      522.67      526.36      8.01 o 
   0  -4   8        4.34        7.09      1.89 o 
   1  -4   8       14.21       14.63      2.07 o 
   2  -4   8       81.50       81.19      2.95 o 
   3  -4   8        1.68        0.57      1.91 o 
   4  -4   8       12.73       12.97      2.06 o 
  -6  -3   8       39.08       36.62      5.15 o 
  -5  -3   8        5.91        8.76      3.02 o 
  -4  -3   8       12.86       11.85      2.94 o 
  -3  -3   8        0.81        2.60      2.75 o 
  -2  -3   8      453.53      439.19      7.66 o 
  -1  -3   8      282.19      282.84      4.76 o 
   0  -3   8       62.52       69.27      4.09 o 
   1  -3   8      180.07      191.01      2.35 o 
   2  -3   8       54.75       59.21      2.12 o 
   3  -3   8       25.79       24.26      2.40 o 
   4  -3   8      119.33      115.11      2.52 o 
  -6  -2   8        8.91       11.20      3.37 o 
  -5  -2   8      267.10      265.94      3.76 o 
  -4  -2   8      193.05      194.18      3.44 o 
  -3  -2   8       33.67       34.37      2.69 o 
  -2  -2   8      144.34      150.09      2.81 o 
  -1  -2   8      132.60      135.83      3.67 o 
   0  -2   8      130.56      126.98      2.11 o 
   1  -2   8      251.90      260.66      3.30 o 
   2  -2   8      116.70      118.78      2.31 o 
   3  -2   8       26.67       24.99      2.05 o 
   4  -2   8        0.50        2.19      2.21 o 
  -6  -1   8      107.89      114.63      4.29 o 
  -5  -1   8       39.33       43.41      3.14 o 
  -4  -1   8       17.18       18.85      2.99 o 
  -3  -1   8        0.91        1.96      2.51 o 
  -2  -1   8      121.51      125.31      2.52 o 
  -1  -1   8       89.47       94.36      2.43 o 
   0  -1   8      760.39      757.94     12.05 o 
   1  -1   8       11.03       14.05      1.86 o 
   2  -1   8      601.20      601.08     14.99 o 
   3  -1   8       20.98       26.51      2.26 o 
   4  -1   8        2.82        3.21      2.39 o 
  -6   0   8        0.35        2.31      3.53 o 
  -5   0   8       39.91       40.95      3.38 o 
  -4   0   8      521.42      530.64      6.42 o 
  -3   0   8       11.46       12.58      2.34 o 
  -2   0   8       26.16       21.62      2.30 o 
  -1   0   8        8.41        9.71      2.04 o 
   0   0   8        0.63        2.23      2.07 o 
   1   0   8       66.63       62.22      2.89 o 
   2   0   8      191.32      197.17      6.22 o 
   3   0   8       23.43       24.86      2.09 o 
   4   0   8        7.28       13.94      2.86 o 
  -6   1   8        8.19       10.03      3.86 o 
  -5   1   8       35.17       41.70      3.51 o 
  -4   1   8      384.94      397.67      3.71 o 
  -3   1   8        8.61        9.81      2.37 o 
  -2   1   8       64.24       67.49      2.38 o 
  -1   1   8       65.25       65.63      2.26 o 
   0   1   8      106.83      108.55      2.19 o 
   1   1   8       60.40       61.24      2.16 o 
   2   1   8        4.41        6.04      1.88 o 
   3   1   8       83.12       78.49      2.41 o 
  -6   2   8       13.13       16.13      3.50 o 
  -5   2   8       17.44       17.98      2.98 o 
  -4   2   8        9.92       11.36      2.60 o 
  -3   2   8     1151.54     1121.22      8.13 o 
  -2   2   8      277.65      269.45      4.02 o 
  -1   2   8       17.92       18.39      2.17 o 
   0   2   8       69.04       73.25      2.06 o 
   1   2   8        0.79        3.31      2.01 o 
   2   2   8       64.52       64.59      3.03 o 
   3   2   8       70.65       67.51      2.38 o 
  -6   3   8       88.75       93.70      6.45 o 
  -5   3   8       73.78       81.20      3.71 o 
  -4   3   8        1.60        2.94      2.87 o 
  -3   3   8       65.07       72.56      3.29 o 
  -2   3   8       44.05       46.65      2.41 o 
  -1   3   8      186.95      188.84      2.60 o 
   0   3   8       77.13       75.68      2.18 o 
   1   3   8        6.54        7.83      1.99 o 
   2   3   8       22.94       23.00      2.30 o 
  -6   4   8       39.79       39.91      4.33 o 
  -5   4   8       26.78       27.03      3.43 o 
  -4   4   8       16.72       19.61      3.93 o 
  -3   4   8        8.48        9.66      2.58 o 
  -2   4   8       76.41       79.17      2.37 o 
  -1   4   8      296.47      296.04      3.78 o 
   0   4   8       32.09       35.03      2.83 o 
   1   4   8       63.28       57.87      2.48 o 
   2   4   8       28.32       27.78      2.33 o 
  -5   5   8      370.05      358.72     12.06 o 
  -4   5   8       13.03       13.42      3.35 o 
  -3   5   8       26.95       29.42      2.85 o 
  -2   5   8       77.81       85.33      3.13 o 
  -1   5   8        0.81        0.26      2.24 o 
   0   5   8       27.37       28.34      2.34 o 
   1   5   8       99.28       97.40      4.79 o 
  -5   6   8       67.38       64.36      5.40 o 
  -4   6   8       52.56       53.97      6.89 o 
  -3   6   8      150.33      149.77      3.43 o 
  -2   6   8        0.57        2.01      2.54 o 
  -1   6   8        8.00        7.91      2.39 o 
   0   6   8       77.31       75.94      2.61 o 
  -3   7   8       59.30       65.64      7.46 o 
  -2   7   8        2.37        3.87      2.73 o 
  -1 -10   9        8.21        5.62      2.73 o 
   0 -10   9        8.46       10.75      2.47 o 
   1 -10   9       59.70       57.08      2.55 o 
  -2  -9   9        0.67        2.88      2.58 o 
  -1  -9   9       16.47       17.83      2.22 o 
   0  -9   9       17.89       21.79      2.18 o 
   1  -9   9        4.22        6.11      2.20 o 
   2  -9   9        3.14        4.47      2.16 o 
  -3  -8   9       52.30       51.18      2.71 o 
  -2  -8   9        0.47        2.74      2.14 o 
  -1  -8   9      142.25      140.60      2.34 o 
   0  -8   9        1.71        3.85      1.97 o 
   1  -8   9        0.20        1.08      2.21 o 
   2  -8   9       92.82      100.62      2.80 o 
   3  -8   9        4.99        5.03      2.20 o 
  -4  -7   9       22.58       22.56      3.35 o 
  -3  -7   9       68.51       65.37      2.70 o 
  -2  -7   9       42.34       45.93      2.30 o 
  -1  -7   9      211.36      207.27      2.52 o 
   0  -7   9       37.57       38.03      2.17 o 
   1  -7   9       73.10       75.12      2.45 o 
   2  -7   9       60.80       59.56      2.13 o 
   3  -7   9       15.95       14.35      2.27 o 
  -4  -6   9        4.49        6.52      2.81 o 
  -3  -6   9       23.04       25.13      2.78 o 
  -2  -6   9      254.26      258.20      2.71 o 
  -1  -6   9      105.43      111.58      4.00 o 
   0  -6   9      237.36      240.14      3.02 o 
   1  -6   9        2.04        6.55      2.02 o 
   2  -6   9        6.04       10.11      2.22 o 
   3  -6   9       76.80       72.09      2.71 o 
   4  -6   9      119.99      129.68      2.55 o 
  -5  -5   9        3.00        5.70      3.02 o 
  -4  -5   9        1.75        3.88      2.76 o 
  -3  -5   9       86.56       86.28      3.15 o 
  -2  -5   9       29.17       28.72      2.23 o 
  -1  -5   9      237.68      241.11      5.09 o 
   0  -5   9      269.33      269.51      2.70 o 
   1  -5   9       95.72       90.91      2.20 o 
   2  -5   9        7.13        8.53      1.86 o 
   3  -5   9       47.17       47.72      2.16 o 
   4  -5   9        0.82        3.27      2.33 o 
  -5  -4   9        0.20        6.17      3.59 o 
  -4  -4   9       39.45       41.30      2.82 o 
  -3  -4   9       19.05       22.79      4.36 o 
  -2  -4   9        0.19        1.90      2.17 o 
  -1  -4   9      136.01      134.80      3.06 o 
   0  -4   9       22.18       22.83      2.15 o 
   1  -4   9      144.52      142.58      3.47 o 
   2  -4   9      128.79      130.24      2.30 o 
   3  -4   9        5.76        6.12      2.20 o 
   4  -4   9        4.23        4.62      2.21 o 
  -5  -3   9       80.28       82.53      4.76 o 
  -4  -3   9       36.02       37.99      3.55 o 
  -3  -3   9       62.62       63.32      2.79 o 
  -2  -3   9        8.59       12.01      2.19 o 
  -1  -3   9       51.29       53.48      3.32 o 
   0  -3   9        2.41        5.49      2.08 o 
   1  -3   9      646.65      631.59      4.08 o 
   2  -3   9      203.10      210.20      3.18 o 
   3  -3   9       20.78       19.90      2.54 o 
   4  -3   9       65.76       63.37      2.83 o 
  -6  -2   9       63.73       62.30      3.64 o 
  -5  -2   9      183.31      190.67      4.81 o 
  -4  -2   9       37.24       34.11      4.58 o 
  -3  -2   9      293.75      306.28      3.63 o 
  -2  -2   9       18.50       18.70      2.15 o 
  -1  -2   9      215.78      205.25      2.52 o 
   0  -2   9       52.20       51.66      2.53 o 
   1  -2   9       22.59       27.26      2.02 o 
   2  -2   9       77.52       72.48      2.01 o 
   3  -2   9      196.93      202.88      6.77 o 
  -6  -1   9        0.26        2.22      4.04 o 
  -5  -1   9        4.65        5.23      3.23 o 
  -4  -1   9       46.58       51.92      3.60 o 
  -3  -1   9      466.36      456.30      5.85 o 
  -2  -1   9       42.28       43.58      2.18 o 
  -1  -1   9      168.01      165.29      4.57 o 
   0  -1   9        5.24        6.90      1.87 o 
   1  -1   9       23.67       28.48      1.92 o 
   2  -1   9       10.54        8.73      1.83 o 
   3  -1   9       58.44       59.68      2.15 o 
  -6   0   9        2.73        2.78      3.96 o 
  -5   0   9        0.84        3.01      3.78 o 
  -4   0   9      209.65      212.73      4.23 o 
  -3   0   9       47.40       45.44      2.42 o 
  -2   0   9      357.89      357.68      7.20 o 
  -1   0   9      491.87      503.61      8.17 o 
   0   0   9       34.10       35.48      1.85 o 
   1   0   9        0.28        1.45      2.16 o 
   2   0   9       35.36       33.30      2.64 o 
   3   0   9        0.24        2.38      2.20 o 
  -6   1   9        0.84        0.46      4.33 o 
  -5   1   9       42.20       47.06      3.56 o 
  -4   1   9        0.18        1.87      2.46 o 
  -3   1   9       51.76       46.64      2.65 o 
  -2   1   9      436.90      427.15     10.36 o 
  -1   1   9       79.86       82.77      2.31 o 
   0   1   9      157.53      163.28      3.59 o 
   1   1   9      208.71      210.30      3.17 o 
   2   1   9       29.65       25.92      2.27 o 
   3   1   9        1.59        3.54      2.39 o 
  -6   2   9      314.33      311.19      5.77 o 
  -5   2   9       55.57       60.29      3.43 o 
  -4   2   9       32.00       26.93      2.77 o 
  -3   2   9      137.07      127.96      4.13 o 
  -2   2   9        0.69        1.97      2.24 o 
  -1   2   9       77.22       79.74      2.96 o 
   0   2   9      276.28      278.28      3.37 o 
   1   2   9       67.66       68.55      2.18 o 
   2   2   9       15.36       19.01      2.43 o 
  -5   3   9       53.03       56.25      3.45 o 
  -4   3   9       81.11       93.31      3.06 o 
  -3   3   9      233.72      228.45      6.13 o 
  -2   3   9       25.13       23.40      2.21 o 
  -1   3   9      120.71      117.36      2.59 o 
   0   3   9       97.39       96.34      2.31 o 
   1   3   9       64.29       60.31      2.76 o 
   2   3   9       68.94       66.85      2.54 o 
  -5   4   9      110.25      110.24      5.66 o 
  -4   4   9      238.60      235.34      6.91 o 
  -3   4   9       25.42       24.39      2.77 o 
  -2   4   9       83.31       83.16      2.61 o 
  -1   4   9       10.22       13.04      2.40 o 
   0   4   9        1.35        3.53      2.54 o 
   1   4   9       60.31       59.07      2.49 o 
  -5   5   9      109.68       98.65      4.58 o 
  -4   5   9       15.16       14.85      3.59 o 
  -3   5   9       86.86       90.73      3.57 o 
  -2   5   9      274.11      264.91      3.18 o 
  -1   5   9        2.72        4.10      2.22 o 
   0   5   9       22.81       24.74      2.32 o 
  -3   6   9       74.86       73.21      3.24 o 
  -2   6   9       53.54       48.22      2.99 o 
  -2  -9  10       41.44       38.99      2.57 o 
  -1  -9  10       27.55       26.29      2.40 o 
   0  -9  10       38.43       37.47      2.44 o 
   1  -9  10        0.11       -0.64      2.15 o 
  -3  -8  10        0.11        2.21      2.81 o 
  -2  -8  10        0.18        2.75      2.34 o 
  -1  -8  10      133.26      134.40      2.38 o 
   0  -8  10        1.78        4.61      2.28 o 
   1  -8  10        5.30        6.82      2.05 o 
   2  -8  10       26.84       29.15      2.21 o 
  -3  -7  10        3.97        5.08      2.62 o 
  -2  -7  10       55.10       53.27      2.44 o 
  -1  -7  10      172.61      182.98      3.07 o 
   0  -7  10       49.55       51.82      2.09 o 
   1  -7  10      140.41      137.26      2.27 o 
   2  -7  10       22.39       23.12      2.14 o 
   3  -7  10        0.63        3.94      2.38 o 
  -4  -6  10       10.60       13.29      5.26 o 
  -3  -6  10       20.75       22.37      2.78 o 
  -2  -6  10       30.73       28.72      2.46 o 
  -1  -6  10        8.39       11.41      2.11 o 
   0  -6  10      260.99      268.80      4.78 o 
   1  -6  10       94.55       98.75      2.77 o 
   2  -6  10       40.97       36.87      2.37 o 
   3  -6  10      115.71      117.48      2.52 o 
  -4  -5  10       81.22       81.25      3.27 o 
  -3  -5  10       76.10       85.95      3.22 o 
  -2  -5  10        4.69        4.69      2.43 o 
  -1  -5  10       66.43       69.71      2.31 o 
   0  -5  10      117.23      121.66      2.16 o 
   1  -5  10        0.91        4.69      2.22 o 
   2  -5  10       98.90      108.27      2.61 o 
   3  -5  10       66.32       70.58      2.39 o 
  -5  -4  10        1.41        5.68      4.34 o 
  -4  -4  10      240.15      232.56      3.70 o 
  -3  -4  10      107.44      105.80      3.25 o 
  -2  -4  10       79.64       80.96      2.53 o 
  -1  -4  10      100.66       98.75      2.49 o 
   0  -4  10       62.85       65.29      2.02 o 
   1  -4  10       87.48       81.04      2.02 o 
   2  -4  10       55.10       59.16      1.96 o 
   3  -4  10       14.73       17.05      2.35 o 
  -5  -3  10       46.53       48.41      3.46 o 
  -4  -3  10        3.73        6.62      2.72 o 
  -3  -3  10       85.51       90.85      3.03 o 
  -2  -3  10      640.52      646.72      7.27 o 
  -1  -3  10      112.10      115.39      4.90 o 
   0  -3  10        5.01        6.40      2.12 o 
   1  -3  10       98.59       96.85      4.28 o 
   2  -3  10       10.94       12.93      2.08 o 
   3  -3  10        5.19        6.31      2.88 o 
  -5  -2  10       44.17       44.74      6.40 o 
  -4  -2  10       10.50       12.63      3.11 o 
  -3  -2  10      132.19      131.13      4.19 o 
  -2  -2  10      148.74      144.13      2.59 o 
  -1  -2  10      363.53      354.04      9.44 o 
   0  -2  10      255.86      264.63      7.91 o 
   1  -2  10       26.22       28.64      2.01 o 
   2  -2  10       75.93       70.53      2.40 o 
   3  -2  10       29.40       30.10      2.32 o 
  -5  -1  10       15.98       18.04      3.41 o 
  -4  -1  10       52.41       53.38      3.28 o 
  -3  -1  10       57.01       58.84      2.63 o 
  -2  -1  10        9.97       10.98      2.33 o 
  -1  -1  10      256.45      254.06      4.32 o 
   0  -1  10      414.53      408.09      3.35 o 
   1  -1  10       24.08       23.95      1.97 o 
   2  -1  10       65.28       65.84      2.37 o 
   3  -1  10        0.26        2.51      2.26 o 
  -5   0  10      130.15      132.58      4.26 o 
  -4   0  10      298.63      307.89      3.62 o 
  -3   0  10        7.87       11.17      2.51 o 
  -2   0  10       49.13       49.40      2.26 o 
  -1   0  10      211.38      202.83      4.21 o 
   0   0  10       98.59       96.68      2.38 o 
   1   0  10      327.70      325.53      5.64 o 
   2   0  10       49.60       53.31      2.78 o 
  -5   1  10      253.74      260.31      4.17 o 
  -4   1  10      114.41      119.85      3.01 o 
  -3   1  10      137.86      133.02      2.73 o 
  -2   1  10       93.02       92.75      3.30 o 
  -1   1  10        0.58        1.38      2.08 o 
   0   1  10       94.92       89.66      3.68 o 
   1   1  10      185.33      184.61      6.45 o 
   2   1  10        5.33        8.90      2.25 o 
  -5   2  10       26.78       26.30      3.55 o 
  -4   2  10       76.29       79.09      2.98 o 
  -3   2  10      237.41      245.41      7.28 o 
  -2   2  10       35.23       31.79      2.35 o 
  -1   2  10        6.74        6.75      2.13 o 
   0   2  10       21.75       24.28      2.32 o 
   1   2  10       24.99       23.86      2.21 o 
  -5   3  10       15.28       15.07      3.45 o 
  -4   3  10      170.30      157.75      7.00 o 
  -3   3  10      284.58      280.86      9.14 o 
  -2   3  10       52.46       54.58      2.72 o 
  -1   3  10      202.83      200.39      2.63 o 
   0   3  10        0.55        4.56      2.43 o 
   1   3  10        5.83        7.47      2.76 o 
  -4   4  10        0.49        0.14      3.52 o 
  -3   4  10        0.64        4.40      2.67 o 
  -2   4  10      144.98      153.81      6.79 o 
  -1   4  10       64.18       64.25      3.66 o 
   0   4  10        2.56        2.69      2.93 o 
  -3   5  10        0.57        0.18      2.74 o 
  -2   5  10       46.95       41.45      2.83 o 
   0  -9  11       36.68       38.96      2.62 o 
  -2  -8  11        3.78        5.15      2.73 o 
  -1  -8  11       44.99       42.07      2.43 o 
   0  -8  11        2.30        2.70      2.30 o 
   1  -8  11       12.77       10.73      2.32 o 
  -3  -7  11       20.96       21.10      4.06 o 
  -2  -7  11       61.23       64.34      2.52 o 
  -1  -7  11        5.32        5.95      2.26 o 
   0  -7  11        1.01        2.63      2.06 o 
   1  -7  11       26.75       30.11      2.47 o 
   2  -7  11        2.03        4.41      2.38 o 
  -4  -6  11       30.79       30.44      3.50 o 
  -3  -6  11      130.33      138.00      3.19 o 
  -2  -6  11      182.55      173.71      2.95 o 
  -1  -6  11       45.29       49.35      2.35 o 
   0  -6  11      120.60      117.35      2.96 o 
   1  -6  11       21.61       20.03      2.23 o 
   2  -6  11        6.74        4.37      2.09 o 
  -4  -5  11       18.03       20.62      3.39 o 
  -3  -5  11      159.17      156.15      3.81 o 
  -2  -5  11        7.34        8.52      2.53 o 
  -1  -5  11      128.33      132.42      5.40 o 
   0  -5  11       82.60       84.31      2.44 o 
   1  -5  11        0.12        2.15      2.18 o 
   2  -5  11       31.61       33.10      2.09 o 
  -4  -4  11       81.35       82.09      7.77 o 
  -3  -4  11        3.63        5.23      2.88 o 
  -2  -4  11      239.66      233.02      4.39 o 
  -1  -4  11      276.90      272.51      5.13 o 
   0  -4  11       73.53       79.02      2.36 o 
   1  -4  11      149.76      148.45      2.73 o 
   2  -4  11       33.03       34.71      2.35 o 
  -5  -3  11      124.56      122.34      3.88 o 
  -4  -3  11       11.37        9.99      3.27 o 
  -3  -3  11       20.26       21.81      2.81 o 
  -2  -3  11      127.32      127.08      2.74 o 
  -1  -3  11       37.72       36.37      2.59 o 
   0  -3  11       89.77       93.06      4.69 o 
   1  -3  11      157.26      162.36      3.86 o 
   2  -3  11        3.15        6.12      2.00 o 
  -5  -2  11      182.08      184.54      8.70 o 
  -4  -2  11        0.72        3.43      3.30 o 
  -3  -2  11      125.48      132.93      5.02 o 
  -2  -2  11       29.96       26.21      2.37 o 
  -1  -2  11       45.84       47.11      2.15 o 
   0  -2  11      209.94      203.89      4.43 o 
   1  -2  11      167.44      169.16      2.52 o 
   2  -2  11       59.12       56.10      2.40 o 
  -5  -1  11       50.79       54.14      4.59 o 
  -4  -1  11      297.64      288.28      9.70 o 
  -3  -1  11       99.42       99.29      3.48 o 
  -2  -1  11        3.03        1.43      2.38 o 
  -1  -1  11       70.27       70.23      2.42 o 
   0  -1  11        1.41        2.10      1.98 o 
   1  -1  11        0.62        2.96      2.02 o 
   2  -1  11      231.14      215.81      7.64 o 
  -5   0  11       16.98       23.42      4.01 o 
  -4   0  11      196.83      195.29      3.48 o 
  -3   0  11       30.55       33.11      2.46 o 
  -2   0  11      197.79      192.04      6.89 o 
  -1   0  11       19.27       21.58      2.14 o 
   0   0  11        0.14        0.50      2.09 o 
   1   0  11        0.65        1.97      2.09 o 
  -5   1  11        2.56        5.96      3.35 o 
  -4   1  11       26.63       23.87      2.89 o 
  -3   1  11       69.91       70.08      2.65 o 
  -2   1  11      246.35      245.91      6.55 o 
  -1   1  11       29.35       29.93      2.25 o 
   0   1  11       23.66       30.26      2.27 o 
   1   1  11       11.29       12.81      2.25 o 
  -5   2  11        5.02        7.98      3.55 o 
  -4   2  11       64.46       59.82      3.05 o 
  -3   2  11       92.88       91.84      6.03 o 
  -2   2  11        1.07        3.14      2.38 o 
  -1   2  11       67.76       70.47      2.43 o 
   0   2  11       91.85       88.93      4.88 o 
  -4   3  11       25.56       22.57      3.18 o 
  -3   3  11       10.63       12.02      2.70 o 
  -2   3  11        1.98        3.60      2.55 o 
  -1   3  11       23.77       24.26      2.53 o 
  -3   4  11        1.39        0.98      2.88 o 
  -2   4  11        2.95        4.69      2.62 o 
  -2  -7  12       27.19       29.00      2.73 o 
  -1  -7  12       36.50       37.58      2.52 o 
   0  -7  12       55.94       51.35      2.32 o 
   1  -7  12       16.30       16.54      2.47 o 
  -3  -6  12       75.45       73.74      3.36 o 
  -2  -6  12      124.77      121.80      2.76 o 
  -1  -6  12        6.04        8.21      2.24 o 
   0  -6  12      299.50      287.13      9.26 o 
   1  -6  12       17.32       19.41      2.25 o 
  -3  -5  12        4.11        5.45      2.86 o 
  -2  -5  12        1.92        2.61      2.24 o 
  -1  -5  12       89.05       92.30      2.60 o 
   0  -5  12       72.77       65.55      2.49 o 
   1  -5  12       99.99       95.58      2.36 o 
  -4  -4  12       98.26       89.22      3.66 o 
  -3  -4  12       15.60       17.22      2.99 o 
  -2  -4  12       13.90       14.00      2.26 o 
  -1  -4  12       20.51       21.67      2.15 o 
   0  -4  12        0.86        3.17      2.32 o 
   1  -4  12      121.94      118.76      4.19 o 
  -4  -3  12       29.74       25.22      3.16 o 
  -3  -3  12       84.36       83.91      2.97 o 
  -2  -3  12       78.62       78.06      2.72 o 
  -1  -3  12        0.72        0.57      2.43 o 
   0  -3  12        2.13        3.84      2.33 o 
   1  -3  12       42.64       37.77      2.24 o 
  -4  -2  12        0.36        4.29      3.46 o 
  -3  -2  12      215.86      205.43      5.43 o 
  -2  -2  12       61.31       61.66      2.39 o 
  -1  -2  12        8.78        9.44      2.24 o 
   0  -2  12       44.09       48.64      2.61 o 
   1  -2  12       73.56       72.69      5.17 o 
  -4  -1  12        0.65        0.79      3.13 o 
  -3  -1  12        1.26        0.80      2.53 o 
  -2  -1  12       39.75       37.19      2.40 o 
  -1  -1  12      170.50      170.35      3.61 o 
   0  -1  12       18.52       19.93      2.16 o 
   1  -1  12       11.52       13.36      2.51 o 
  -4   0  12       13.90       15.18      2.94 o 
  -3   0  12       54.29       58.11      2.76 o 
  -2   0  12       13.81       17.27      4.04 o 
  -1   0  12       28.23       25.76      2.41 o 
   0   0  12        2.89        5.11      2.44 o 
  -4   1  12        3.40        3.67      2.78 o 
  -3   1  12        0.16        1.32      2.69 o 
  -2   1  12        0.59       -0.65      2.52 o 
  -1   1  12        8.30       10.07      2.44 o 
   0   1  12       43.24       36.70      2.48 o 
  -3   2  12       68.67       59.94      3.15 o 
  -2   2  12       12.59       12.79      2.66 o 
  -1   2  12        1.01        2.44      2.59 o 
  -2  -6  13       10.92       10.47      2.69 o 
  -1  -6  13        4.17        6.12      2.60 o 
  -2  -5  13       76.44       71.68      2.64 o 
  -1  -5  13        4.46        5.35      2.45 o 
   0  -5  13       15.59       17.91      2.42 o 
  -3  -4  13        0.76        2.07      2.77 o 
  -2  -4  13       50.38       46.50      2.59 o 
  -1  -4  13       33.42       34.09      2.48 o 
   0  -4  13       15.70       15.88      2.35 o 
  -3  -3  13        3.53        4.69      2.90 o 
  -2  -3  13       50.29       43.61      2.64 o 
  -1  -3  13       13.92        9.90      2.84 o 
   0  -3  13       28.63       29.75      2.83 o 
  -3  -2  13       10.49        9.82      2.85 o 
  -2  -2  13       32.31       34.28      2.57 o 
  -1  -2  13       26.40       22.67      2.47 o 
   0  -2  13        4.82        7.12      2.25 o 
  -3  -1  13        1.56        2.74      2.66 o 
  -2  -1  13        0.64        3.40      2.44 o 
  -1  -1  13        6.93        7.11      2.49 o 
  -3   0  13        1.61        6.08      2.76 o 
  -2   0  13       33.03       34.07      2.69 o 
  -1   0  13        1.03        4.31      2.55 o 
                                                 
